# Supplementary material for: Semi-Empirical Force-Field Model for the Ti1−xAlxN (0 ≤ x ≤ 1) System
Source: Materials (Basel). 2019 Jan 10;12(2):215. doi: 10.3390/ma12020215 (PMC6356630; doi:10.3390/ma12020215)
Supplement: Supplementary file 1 [file materials-12-00215-s001.zip]

Archive with 15 entries (12 files):
- materials-404605-SI.pdf
- Movie_AlN_B4-B1-transformation.mpg
- TiAlN_MEAM_parameters_scripts/
- TiAlN_MEAM_parameters_scripts/LAMMPS_MEAM_Parameters/
- TiAlN_MEAM_parameters_scripts/LAMMPS_MEAM_Parameters/.library.NAlTi.swp
- TiAlN_MEAM_parameters_scripts/LAMMPS_MEAM_Parameters/library.NAlTi
- TiAlN_MEAM_parameters_scripts/LAMMPS_MEAM_Parameters/meam.NAlTi
- TiAlN_MEAM_parameters_scripts/LAMMPS_MEAM_Parameters/READ_ME
- TiAlN_MEAM_parameters_scripts/Scripts/
- TiAlN_MEAM_parameters_scripts/Scripts/Make_POSCAR_B1.f90
- TiAlN_MEAM_parameters_scripts/Scripts/POSCAR
- TiAlN_MEAM_parameters_scripts/Scripts/RAND
- TiAlN_MEAM_parameters_scripts/Scripts/Randomize_Alloy.f90
- TiAlN_MEAM_parameters_scripts/Scripts/READ_ME
- TiAlN_MEAM_parameters_scripts/Scripts/SUB_DIGITS.f90
