# Supplementary material for: Semi-Empirical Force-Field Model for the Ti1−xAlxN (0 ≤ x ≤ 1) System
Source: Materials (Basel). 2019 Jan 10;12(2):215. doi: 10.3390/ma12020215 (PMC6356630; doi:10.3390/ma12020215)
Supplement: Supplementary file 1 [file materials-12-00215-s001.zip › TiAlN_MEAM_parameters_scripts/LAMMPS_MEAM_Parameters/library.NAlTi]

 'N'      'dim'     1       7        14.0067
 4.680    2.55    2.28    3.68    3.92   1.100   4.880  1.51
          1.0     0.39   -0.23   -0.40           18.00    -5
 'Al'     'fcc'    12      13        26.9815
 4.692    3.47    3.92    2.74    0.30   4.047   3.357  1.07
          1.0     5.43    9.32   -4.57            1.00    -5
 'Ti'     'bcc'     8      22        47.8670
 4.799    2.36    0.75    0.78    0.33   3.270   4.798  0.71
          1.0     3.94    8.09  -19.47            1.00    -5
