# Supplementary material for: Semi-Empirical Force-Field Model for the Ti1−xAlxN (0 ≤ x ≤ 1) System
Source: Materials (Basel). 2019 Jan 10;12(2):215. doi: 10.3390/ma12020215 (PMC6356630; doi:10.3390/ma12020215)
Supplement: Supplementary file 1 [file materials-12-00215-s001.zip › TiAlN_MEAM_parameters_scripts/LAMMPS_MEAM_Parameters/READ_ME]

call the MEAM parameter files using the following commands in LAMMPS input files:

pair_style meam
pair_coeff * * library.NAlTi N Al Ti meam.NAlTi N Al Ti
