# Supplementary material for: Semi-Empirical Force-Field Model for the Ti1−xAlxN (0 ≤ x ≤ 1) System
Source: Materials (Basel). 2019 Jan 10;12(2):215. doi: 10.3390/ma12020215 (PMC6356630; doi:10.3390/ma12020215)
Supplement: Supplementary file 1 [file materials-12-00215-s001.zip › TiAlN_MEAM_parameters_scripts/Scripts/POSCAR]

 E1 E2
   4.0000000000000000     
   10.0000000       0.0000000000000000        0.0000000000000000     
   0.0000000000000000        10.0000000       0.0000000000000000     
   0.0000000000000000        0.0000000000000000        10.0000000    
 E1 E2
        4000        4000
Direct
   0.0000000000000000        0.0000000000000000        0.0000000000000000     
   5.0000000000000003E-002   5.0000000000000003E-002   0.0000000000000000     
   0.0000000000000000        5.0000000000000003E-002   5.0000000000000003E-002
   5.0000000000000003E-002   0.0000000000000000        5.0000000000000003E-002
   0.0000000000000000        0.0000000000000000       0.10000000000000001     
   5.0000000000000003E-002   5.0000000000000003E-002  0.10000000000000001     
   0.0000000000000000        5.0000000000000003E-002  0.15000000000000002     
   5.0000000000000003E-002   0.0000000000000000       0.15000000000000002     
   0.0000000000000000        0.0000000000000000       0.20000000000000001     
   5.0000000000000003E-002   5.0000000000000003E-002  0.20000000000000001     
   0.0000000000000000        5.0000000000000003E-002  0.25000000000000000     
   5.0000000000000003E-002   0.0000000000000000       0.25000000000000000     
   0.0000000000000000        0.0000000000000000       0.30000000000000004     
   5.0000000000000003E-002   5.0000000000000003E-002  0.30000000000000004     
   0.0000000000000000        5.0000000000000003E-002  0.35000000000000003     
   5.0000000000000003E-002   0.0000000000000000       0.35000000000000003     
   0.0000000000000000        0.0000000000000000       0.40000000000000002     
   5.0000000000000003E-002   5.0000000000000003E-002  0.40000000000000002     
   0.0000000000000000        5.0000000000000003E-002  0.45000000000000001     
   5.0000000000000003E-002   0.0000000000000000       0.45000000000000001     
   0.0000000000000000        0.0000000000000000       0.50000000000000000     
   5.0000000000000003E-002   5.0000000000000003E-002  0.50000000000000000     
   0.0000000000000000        5.0000000000000003E-002  0.55000000000000004     
   5.0000000000000003E-002   0.0000000000000000       0.55000000000000004     
   0.0000000000000000        0.0000000000000000       0.60000000000000009     
   5.0000000000000003E-002   5.0000000000000003E-002  0.60000000000000009     
   0.0000000000000000        5.0000000000000003E-002  0.65000000000000002     
   5.0000000000000003E-002   0.0000000000000000       0.65000000000000002     
   0.0000000000000000        0.0000000000000000       0.70000000000000007     
   5.0000000000000003E-002   5.0000000000000003E-002  0.70000000000000007     
   0.0000000000000000        5.0000000000000003E-002  0.75000000000000000     
   5.0000000000000003E-002   0.0000000000000000       0.75000000000000000     
   0.0000000000000000        0.0000000000000000       0.80000000000000004     
   5.0000000000000003E-002   5.0000000000000003E-002  0.80000000000000004     
   0.0000000000000000        5.0000000000000003E-002  0.85000000000000009     
   5.0000000000000003E-002   0.0000000000000000       0.85000000000000009     
   0.0000000000000000        0.0000000000000000       0.90000000000000002     
   5.0000000000000003E-002   5.0000000000000003E-002  0.90000000000000002     
   0.0000000000000000        5.0000000000000003E-002  0.95000000000000007     
   5.0000000000000003E-002   0.0000000000000000       0.95000000000000007     
   0.0000000000000000       0.10000000000000001        0.0000000000000000     
   5.0000000000000003E-002  0.15000000000000002        0.0000000000000000     
   0.0000000000000000       0.15000000000000002        5.0000000000000003E-002
   5.0000000000000003E-002  0.10000000000000001        5.0000000000000003E-002
   0.0000000000000000       0.10000000000000001       0.10000000000000001     
   5.0000000000000003E-002  0.15000000000000002       0.10000000000000001     
   0.0000000000000000       0.15000000000000002       0.15000000000000002     
   5.0000000000000003E-002  0.10000000000000001       0.15000000000000002     
   0.0000000000000000       0.10000000000000001       0.20000000000000001     
   5.0000000000000003E-002  0.15000000000000002       0.20000000000000001     
   0.0000000000000000       0.15000000000000002       0.25000000000000000     
   5.0000000000000003E-002  0.10000000000000001       0.25000000000000000     
   0.0000000000000000       0.10000000000000001       0.30000000000000004     
   5.0000000000000003E-002  0.15000000000000002       0.30000000000000004     
   0.0000000000000000       0.15000000000000002       0.35000000000000003     
   5.0000000000000003E-002  0.10000000000000001       0.35000000000000003     
   0.0000000000000000       0.10000000000000001       0.40000000000000002     
   5.0000000000000003E-002  0.15000000000000002       0.40000000000000002     
   0.0000000000000000       0.15000000000000002       0.45000000000000001     
   5.0000000000000003E-002  0.10000000000000001       0.45000000000000001     
   0.0000000000000000       0.10000000000000001       0.50000000000000000     
   5.0000000000000003E-002  0.15000000000000002       0.50000000000000000     
   0.0000000000000000       0.15000000000000002       0.55000000000000004     
   5.0000000000000003E-002  0.10000000000000001       0.55000000000000004     
   0.0000000000000000       0.10000000000000001       0.60000000000000009     
   5.0000000000000003E-002  0.15000000000000002       0.60000000000000009     
   0.0000000000000000       0.15000000000000002       0.65000000000000002     
   5.0000000000000003E-002  0.10000000000000001       0.65000000000000002     
   0.0000000000000000       0.10000000000000001       0.70000000000000007     
   5.0000000000000003E-002  0.15000000000000002       0.70000000000000007     
   0.0000000000000000       0.15000000000000002       0.75000000000000000     
   5.0000000000000003E-002  0.10000000000000001       0.75000000000000000     
   0.0000000000000000       0.10000000000000001       0.80000000000000004     
   5.0000000000000003E-002  0.15000000000000002       0.80000000000000004     
   0.0000000000000000       0.15000000000000002       0.85000000000000009     
   5.0000000000000003E-002  0.10000000000000001       0.85000000000000009     
   0.0000000000000000       0.10000000000000001       0.90000000000000002     
   5.0000000000000003E-002  0.15000000000000002       0.90000000000000002     
   0.0000000000000000       0.15000000000000002       0.95000000000000007     
   5.0000000000000003E-002  0.10000000000000001       0.95000000000000007     
   0.0000000000000000       0.20000000000000001        0.0000000000000000     
   5.0000000000000003E-002  0.25000000000000000        0.0000000000000000     
   0.0000000000000000       0.25000000000000000        5.0000000000000003E-002
   5.0000000000000003E-002  0.20000000000000001        5.0000000000000003E-002
   0.0000000000000000       0.20000000000000001       0.10000000000000001     
   5.0000000000000003E-002  0.25000000000000000       0.10000000000000001     
   0.0000000000000000       0.25000000000000000       0.15000000000000002     
   5.0000000000000003E-002  0.20000000000000001       0.15000000000000002     
   0.0000000000000000       0.20000000000000001       0.20000000000000001     
   5.0000000000000003E-002  0.25000000000000000       0.20000000000000001     
   0.0000000000000000       0.25000000000000000       0.25000000000000000     
   5.0000000000000003E-002  0.20000000000000001       0.25000000000000000     
   0.0000000000000000       0.20000000000000001       0.30000000000000004     
   5.0000000000000003E-002  0.25000000000000000       0.30000000000000004     
   0.0000000000000000       0.25000000000000000       0.35000000000000003     
   5.0000000000000003E-002  0.20000000000000001       0.35000000000000003     
   0.0000000000000000       0.20000000000000001       0.40000000000000002     
   5.0000000000000003E-002  0.25000000000000000       0.40000000000000002     
   0.0000000000000000       0.25000000000000000       0.45000000000000001     
   5.0000000000000003E-002  0.20000000000000001       0.45000000000000001     
   0.0000000000000000       0.20000000000000001       0.50000000000000000     
   5.0000000000000003E-002  0.25000000000000000       0.50000000000000000     
   0.0000000000000000       0.25000000000000000       0.55000000000000004     
   5.0000000000000003E-002  0.20000000000000001       0.55000000000000004     
   0.0000000000000000       0.20000000000000001       0.60000000000000009     
   5.0000000000000003E-002  0.25000000000000000       0.60000000000000009     
   0.0000000000000000       0.25000000000000000       0.65000000000000002     
   5.0000000000000003E-002  0.20000000000000001       0.65000000000000002     
   0.0000000000000000       0.20000000000000001       0.70000000000000007     
   5.0000000000000003E-002  0.25000000000000000       0.70000000000000007     
   0.0000000000000000       0.25000000000000000       0.75000000000000000     
   5.0000000000000003E-002  0.20000000000000001       0.75000000000000000     
   0.0000000000000000       0.20000000000000001       0.80000000000000004     
   5.0000000000000003E-002  0.25000000000000000       0.80000000000000004     
   0.0000000000000000       0.25000000000000000       0.85000000000000009     
   5.0000000000000003E-002  0.20000000000000001       0.85000000000000009     
   0.0000000000000000       0.20000000000000001       0.90000000000000002     
   5.0000000000000003E-002  0.25000000000000000       0.90000000000000002     
   0.0000000000000000       0.25000000000000000       0.95000000000000007     
   5.0000000000000003E-002  0.20000000000000001       0.95000000000000007     
   0.0000000000000000       0.30000000000000004        0.0000000000000000     
   5.0000000000000003E-002  0.35000000000000003        0.0000000000000000     
   0.0000000000000000       0.35000000000000003        5.0000000000000003E-002
   5.0000000000000003E-002  0.30000000000000004        5.0000000000000003E-002
   0.0000000000000000       0.30000000000000004       0.10000000000000001     
   5.0000000000000003E-002  0.35000000000000003       0.10000000000000001     
   0.0000000000000000       0.35000000000000003       0.15000000000000002     
   5.0000000000000003E-002  0.30000000000000004       0.15000000000000002     
   0.0000000000000000       0.30000000000000004       0.20000000000000001     
   5.0000000000000003E-002  0.35000000000000003       0.20000000000000001     
   0.0000000000000000       0.35000000000000003       0.25000000000000000     
   5.0000000000000003E-002  0.30000000000000004       0.25000000000000000     
   0.0000000000000000       0.30000000000000004       0.30000000000000004     
   5.0000000000000003E-002  0.35000000000000003       0.30000000000000004     
   0.0000000000000000       0.35000000000000003       0.35000000000000003     
   5.0000000000000003E-002  0.30000000000000004       0.35000000000000003     
   0.0000000000000000       0.30000000000000004       0.40000000000000002     
   5.0000000000000003E-002  0.35000000000000003       0.40000000000000002     
   0.0000000000000000       0.35000000000000003       0.45000000000000001     
   5.0000000000000003E-002  0.30000000000000004       0.45000000000000001     
   0.0000000000000000       0.30000000000000004       0.50000000000000000     
   5.0000000000000003E-002  0.35000000000000003       0.50000000000000000     
   0.0000000000000000       0.35000000000000003       0.55000000000000004     
   5.0000000000000003E-002  0.30000000000000004       0.55000000000000004     
   0.0000000000000000       0.30000000000000004       0.60000000000000009     
   5.0000000000000003E-002  0.35000000000000003       0.60000000000000009     
   0.0000000000000000       0.35000000000000003       0.65000000000000002     
   5.0000000000000003E-002  0.30000000000000004       0.65000000000000002     
   0.0000000000000000       0.30000000000000004       0.70000000000000007     
   5.0000000000000003E-002  0.35000000000000003       0.70000000000000007     
   0.0000000000000000       0.35000000000000003       0.75000000000000000     
   5.0000000000000003E-002  0.30000000000000004       0.75000000000000000     
   0.0000000000000000       0.30000000000000004       0.80000000000000004     
   5.0000000000000003E-002  0.35000000000000003       0.80000000000000004     
   0.0000000000000000       0.35000000000000003       0.85000000000000009     
   5.0000000000000003E-002  0.30000000000000004       0.85000000000000009     
   0.0000000000000000       0.30000000000000004       0.90000000000000002     
   5.0000000000000003E-002  0.35000000000000003       0.90000000000000002     
   0.0000000000000000       0.35000000000000003       0.95000000000000007     
   5.0000000000000003E-002  0.30000000000000004       0.95000000000000007     
   0.0000000000000000       0.40000000000000002        0.0000000000000000     
   5.0000000000000003E-002  0.45000000000000001        0.0000000000000000     
   0.0000000000000000       0.45000000000000001        5.0000000000000003E-002
   5.0000000000000003E-002  0.40000000000000002        5.0000000000000003E-002
   0.0000000000000000       0.40000000000000002       0.10000000000000001     
   5.0000000000000003E-002  0.45000000000000001       0.10000000000000001     
   0.0000000000000000       0.45000000000000001       0.15000000000000002     
   5.0000000000000003E-002  0.40000000000000002       0.15000000000000002     
   0.0000000000000000       0.40000000000000002       0.20000000000000001     
   5.0000000000000003E-002  0.45000000000000001       0.20000000000000001     
   0.0000000000000000       0.45000000000000001       0.25000000000000000     
   5.0000000000000003E-002  0.40000000000000002       0.25000000000000000     
   0.0000000000000000       0.40000000000000002       0.30000000000000004     
   5.0000000000000003E-002  0.45000000000000001       0.30000000000000004     
   0.0000000000000000       0.45000000000000001       0.35000000000000003     
   5.0000000000000003E-002  0.40000000000000002       0.35000000000000003     
   0.0000000000000000       0.40000000000000002       0.40000000000000002     
   5.0000000000000003E-002  0.45000000000000001       0.40000000000000002     
   0.0000000000000000       0.45000000000000001       0.45000000000000001     
   5.0000000000000003E-002  0.40000000000000002       0.45000000000000001     
   0.0000000000000000       0.40000000000000002       0.50000000000000000     
   5.0000000000000003E-002  0.45000000000000001       0.50000000000000000     
   0.0000000000000000       0.45000000000000001       0.55000000000000004     
   5.0000000000000003E-002  0.40000000000000002       0.55000000000000004     
   0.0000000000000000       0.40000000000000002       0.60000000000000009     
   5.0000000000000003E-002  0.45000000000000001       0.60000000000000009     
   0.0000000000000000       0.45000000000000001       0.65000000000000002     
   5.0000000000000003E-002  0.40000000000000002       0.65000000000000002     
   0.0000000000000000       0.40000000000000002       0.70000000000000007     
   5.0000000000000003E-002  0.45000000000000001       0.70000000000000007     
   0.0000000000000000       0.45000000000000001       0.75000000000000000     
   5.0000000000000003E-002  0.40000000000000002       0.75000000000000000     
   0.0000000000000000       0.40000000000000002       0.80000000000000004     
   5.0000000000000003E-002  0.45000000000000001       0.80000000000000004     
   0.0000000000000000       0.45000000000000001       0.85000000000000009     
   5.0000000000000003E-002  0.40000000000000002       0.85000000000000009     
   0.0000000000000000       0.40000000000000002       0.90000000000000002     
   5.0000000000000003E-002  0.45000000000000001       0.90000000000000002     
   0.0000000000000000       0.45000000000000001       0.95000000000000007     
   5.0000000000000003E-002  0.40000000000000002       0.95000000000000007     
   0.0000000000000000       0.50000000000000000        0.0000000000000000     
   5.0000000000000003E-002  0.55000000000000004        0.0000000000000000     
   0.0000000000000000       0.55000000000000004        5.0000000000000003E-002
   5.0000000000000003E-002  0.50000000000000000        5.0000000000000003E-002
   0.0000000000000000       0.50000000000000000       0.10000000000000001     
   5.0000000000000003E-002  0.55000000000000004       0.10000000000000001     
   0.0000000000000000       0.55000000000000004       0.15000000000000002     
   5.0000000000000003E-002  0.50000000000000000       0.15000000000000002     
   0.0000000000000000       0.50000000000000000       0.20000000000000001     
   5.0000000000000003E-002  0.55000000000000004       0.20000000000000001     
   0.0000000000000000       0.55000000000000004       0.25000000000000000     
   5.0000000000000003E-002  0.50000000000000000       0.25000000000000000     
   0.0000000000000000       0.50000000000000000       0.30000000000000004     
   5.0000000000000003E-002  0.55000000000000004       0.30000000000000004     
   0.0000000000000000       0.55000000000000004       0.35000000000000003     
   5.0000000000000003E-002  0.50000000000000000       0.35000000000000003     
   0.0000000000000000       0.50000000000000000       0.40000000000000002     
   5.0000000000000003E-002  0.55000000000000004       0.40000000000000002     
   0.0000000000000000       0.55000000000000004       0.45000000000000001     
   5.0000000000000003E-002  0.50000000000000000       0.45000000000000001     
   0.0000000000000000       0.50000000000000000       0.50000000000000000     
   5.0000000000000003E-002  0.55000000000000004       0.50000000000000000     
   0.0000000000000000       0.55000000000000004       0.55000000000000004     
   5.0000000000000003E-002  0.50000000000000000       0.55000000000000004     
   0.0000000000000000       0.50000000000000000       0.60000000000000009     
   5.0000000000000003E-002  0.55000000000000004       0.60000000000000009     
   0.0000000000000000       0.55000000000000004       0.65000000000000002     
   5.0000000000000003E-002  0.50000000000000000       0.65000000000000002     
   0.0000000000000000       0.50000000000000000       0.70000000000000007     
   5.0000000000000003E-002  0.55000000000000004       0.70000000000000007     
   0.0000000000000000       0.55000000000000004       0.75000000000000000     
   5.0000000000000003E-002  0.50000000000000000       0.75000000000000000     
   0.0000000000000000       0.50000000000000000       0.80000000000000004     
   5.0000000000000003E-002  0.55000000000000004       0.80000000000000004     
   0.0000000000000000       0.55000000000000004       0.85000000000000009     
   5.0000000000000003E-002  0.50000000000000000       0.85000000000000009     
   0.0000000000000000       0.50000000000000000       0.90000000000000002     
   5.0000000000000003E-002  0.55000000000000004       0.90000000000000002     
   0.0000000000000000       0.55000000000000004       0.95000000000000007     
   5.0000000000000003E-002  0.50000000000000000       0.95000000000000007     
   0.0000000000000000       0.60000000000000009        0.0000000000000000     
   5.0000000000000003E-002  0.65000000000000002        0.0000000000000000     
   0.0000000000000000       0.65000000000000002        5.0000000000000003E-002
   5.0000000000000003E-002  0.60000000000000009        5.0000000000000003E-002
   0.0000000000000000       0.60000000000000009       0.10000000000000001     
   5.0000000000000003E-002  0.65000000000000002       0.10000000000000001     
   0.0000000000000000       0.65000000000000002       0.15000000000000002     
   5.0000000000000003E-002  0.60000000000000009       0.15000000000000002     
   0.0000000000000000       0.60000000000000009       0.20000000000000001     
   5.0000000000000003E-002  0.65000000000000002       0.20000000000000001     
   0.0000000000000000       0.65000000000000002       0.25000000000000000     
   5.0000000000000003E-002  0.60000000000000009       0.25000000000000000     
   0.0000000000000000       0.60000000000000009       0.30000000000000004     
   5.0000000000000003E-002  0.65000000000000002       0.30000000000000004     
   0.0000000000000000       0.65000000000000002       0.35000000000000003     
   5.0000000000000003E-002  0.60000000000000009       0.35000000000000003     
   0.0000000000000000       0.60000000000000009       0.40000000000000002     
   5.0000000000000003E-002  0.65000000000000002       0.40000000000000002     
   0.0000000000000000       0.65000000000000002       0.45000000000000001     
   5.0000000000000003E-002  0.60000000000000009       0.45000000000000001     
   0.0000000000000000       0.60000000000000009       0.50000000000000000     
   5.0000000000000003E-002  0.65000000000000002       0.50000000000000000     
   0.0000000000000000       0.65000000000000002       0.55000000000000004     
   5.0000000000000003E-002  0.60000000000000009       0.55000000000000004     
   0.0000000000000000       0.60000000000000009       0.60000000000000009     
   5.0000000000000003E-002  0.65000000000000002       0.60000000000000009     
   0.0000000000000000       0.65000000000000002       0.65000000000000002     
   5.0000000000000003E-002  0.60000000000000009       0.65000000000000002     
   0.0000000000000000       0.60000000000000009       0.70000000000000007     
   5.0000000000000003E-002  0.65000000000000002       0.70000000000000007     
   0.0000000000000000       0.65000000000000002       0.75000000000000000     
   5.0000000000000003E-002  0.60000000000000009       0.75000000000000000     
   0.0000000000000000       0.60000000000000009       0.80000000000000004     
   5.0000000000000003E-002  0.65000000000000002       0.80000000000000004     
   0.0000000000000000       0.65000000000000002       0.85000000000000009     
   5.0000000000000003E-002  0.60000000000000009       0.85000000000000009     
   0.0000000000000000       0.60000000000000009       0.90000000000000002     
   5.0000000000000003E-002  0.65000000000000002       0.90000000000000002     
   0.0000000000000000       0.65000000000000002       0.95000000000000007     
   5.0000000000000003E-002  0.60000000000000009       0.95000000000000007     
   0.0000000000000000       0.70000000000000007        0.0000000000000000     
   5.0000000000000003E-002  0.75000000000000000        0.0000000000000000     
   0.0000000000000000       0.75000000000000000        5.0000000000000003E-002
   5.0000000000000003E-002  0.70000000000000007        5.0000000000000003E-002
   0.0000000000000000       0.70000000000000007       0.10000000000000001     
   5.0000000000000003E-002  0.75000000000000000       0.10000000000000001     
   0.0000000000000000       0.75000000000000000       0.15000000000000002     
   5.0000000000000003E-002  0.70000000000000007       0.15000000000000002     
   0.0000000000000000       0.70000000000000007       0.20000000000000001     
   5.0000000000000003E-002  0.75000000000000000       0.20000000000000001     
   0.0000000000000000       0.75000000000000000       0.25000000000000000     
   5.0000000000000003E-002  0.70000000000000007       0.25000000000000000     
   0.0000000000000000       0.70000000000000007       0.30000000000000004     
   5.0000000000000003E-002  0.75000000000000000       0.30000000000000004     
   0.0000000000000000       0.75000000000000000       0.35000000000000003     
   5.0000000000000003E-002  0.70000000000000007       0.35000000000000003     
   0.0000000000000000       0.70000000000000007       0.40000000000000002     
   5.0000000000000003E-002  0.75000000000000000       0.40000000000000002     
   0.0000000000000000       0.75000000000000000       0.45000000000000001     
   5.0000000000000003E-002  0.70000000000000007       0.45000000000000001     
   0.0000000000000000       0.70000000000000007       0.50000000000000000     
   5.0000000000000003E-002  0.75000000000000000       0.50000000000000000     
   0.0000000000000000       0.75000000000000000       0.55000000000000004     
   5.0000000000000003E-002  0.70000000000000007       0.55000000000000004     
   0.0000000000000000       0.70000000000000007       0.60000000000000009     
   5.0000000000000003E-002  0.75000000000000000       0.60000000000000009     
   0.0000000000000000       0.75000000000000000       0.65000000000000002     
   5.0000000000000003E-002  0.70000000000000007       0.65000000000000002     
   0.0000000000000000       0.70000000000000007       0.70000000000000007     
   5.0000000000000003E-002  0.75000000000000000       0.70000000000000007     
   0.0000000000000000       0.75000000000000000       0.75000000000000000     
   5.0000000000000003E-002  0.70000000000000007       0.75000000000000000     
   0.0000000000000000       0.70000000000000007       0.80000000000000004     
   5.0000000000000003E-002  0.75000000000000000       0.80000000000000004     
   0.0000000000000000       0.75000000000000000       0.85000000000000009     
   5.0000000000000003E-002  0.70000000000000007       0.85000000000000009     
   0.0000000000000000       0.70000000000000007       0.90000000000000002     
   5.0000000000000003E-002  0.75000000000000000       0.90000000000000002     
   0.0000000000000000       0.75000000000000000       0.95000000000000007     
   5.0000000000000003E-002  0.70000000000000007       0.95000000000000007     
   0.0000000000000000       0.80000000000000004        0.0000000000000000     
   5.0000000000000003E-002  0.85000000000000009        0.0000000000000000     
   0.0000000000000000       0.85000000000000009        5.0000000000000003E-002
   5.0000000000000003E-002  0.80000000000000004        5.0000000000000003E-002
   0.0000000000000000       0.80000000000000004       0.10000000000000001     
   5.0000000000000003E-002  0.85000000000000009       0.10000000000000001     
   0.0000000000000000       0.85000000000000009       0.15000000000000002     
   5.0000000000000003E-002  0.80000000000000004       0.15000000000000002     
   0.0000000000000000       0.80000000000000004       0.20000000000000001     
   5.0000000000000003E-002  0.85000000000000009       0.20000000000000001     
   0.0000000000000000       0.85000000000000009       0.25000000000000000     
   5.0000000000000003E-002  0.80000000000000004       0.25000000000000000     
   0.0000000000000000       0.80000000000000004       0.30000000000000004     
   5.0000000000000003E-002  0.85000000000000009       0.30000000000000004     
   0.0000000000000000       0.85000000000000009       0.35000000000000003     
   5.0000000000000003E-002  0.80000000000000004       0.35000000000000003     
   0.0000000000000000       0.80000000000000004       0.40000000000000002     
   5.0000000000000003E-002  0.85000000000000009       0.40000000000000002     
   0.0000000000000000       0.85000000000000009       0.45000000000000001     
   5.0000000000000003E-002  0.80000000000000004       0.45000000000000001     
   0.0000000000000000       0.80000000000000004       0.50000000000000000     
   5.0000000000000003E-002  0.85000000000000009       0.50000000000000000     
   0.0000000000000000       0.85000000000000009       0.55000000000000004     
   5.0000000000000003E-002  0.80000000000000004       0.55000000000000004     
   0.0000000000000000       0.80000000000000004       0.60000000000000009     
   5.0000000000000003E-002  0.85000000000000009       0.60000000000000009     
   0.0000000000000000       0.85000000000000009       0.65000000000000002     
   5.0000000000000003E-002  0.80000000000000004       0.65000000000000002     
   0.0000000000000000       0.80000000000000004       0.70000000000000007     
   5.0000000000000003E-002  0.85000000000000009       0.70000000000000007     
   0.0000000000000000       0.85000000000000009       0.75000000000000000     
   5.0000000000000003E-002  0.80000000000000004       0.75000000000000000     
   0.0000000000000000       0.80000000000000004       0.80000000000000004     
   5.0000000000000003E-002  0.85000000000000009       0.80000000000000004     
   0.0000000000000000       0.85000000000000009       0.85000000000000009     
   5.0000000000000003E-002  0.80000000000000004       0.85000000000000009     
   0.0000000000000000       0.80000000000000004       0.90000000000000002     
   5.0000000000000003E-002  0.85000000000000009       0.90000000000000002     
   0.0000000000000000       0.85000000000000009       0.95000000000000007     
   5.0000000000000003E-002  0.80000000000000004       0.95000000000000007     
   0.0000000000000000       0.90000000000000002        0.0000000000000000     
   5.0000000000000003E-002  0.95000000000000007        0.0000000000000000     
   0.0000000000000000       0.95000000000000007        5.0000000000000003E-002
   5.0000000000000003E-002  0.90000000000000002        5.0000000000000003E-002
   0.0000000000000000       0.90000000000000002       0.10000000000000001     
   5.0000000000000003E-002  0.95000000000000007       0.10000000000000001     
   0.0000000000000000       0.95000000000000007       0.15000000000000002     
   5.0000000000000003E-002  0.90000000000000002       0.15000000000000002     
   0.0000000000000000       0.90000000000000002       0.20000000000000001     
   5.0000000000000003E-002  0.95000000000000007       0.20000000000000001     
   0.0000000000000000       0.95000000000000007       0.25000000000000000     
   5.0000000000000003E-002  0.90000000000000002       0.25000000000000000     
   0.0000000000000000       0.90000000000000002       0.30000000000000004     
   5.0000000000000003E-002  0.95000000000000007       0.30000000000000004     
   0.0000000000000000       0.95000000000000007       0.35000000000000003     
   5.0000000000000003E-002  0.90000000000000002       0.35000000000000003     
   0.0000000000000000       0.90000000000000002       0.40000000000000002     
   5.0000000000000003E-002  0.95000000000000007       0.40000000000000002     
   0.0000000000000000       0.95000000000000007       0.45000000000000001     
   5.0000000000000003E-002  0.90000000000000002       0.45000000000000001     
   0.0000000000000000       0.90000000000000002       0.50000000000000000     
   5.0000000000000003E-002  0.95000000000000007       0.50000000000000000     
   0.0000000000000000       0.95000000000000007       0.55000000000000004     
   5.0000000000000003E-002  0.90000000000000002       0.55000000000000004     
   0.0000000000000000       0.90000000000000002       0.60000000000000009     
   5.0000000000000003E-002  0.95000000000000007       0.60000000000000009     
   0.0000000000000000       0.95000000000000007       0.65000000000000002     
   5.0000000000000003E-002  0.90000000000000002       0.65000000000000002     
   0.0000000000000000       0.90000000000000002       0.70000000000000007     
   5.0000000000000003E-002  0.95000000000000007       0.70000000000000007     
   0.0000000000000000       0.95000000000000007       0.75000000000000000     
   5.0000000000000003E-002  0.90000000000000002       0.75000000000000000     
   0.0000000000000000       0.90000000000000002       0.80000000000000004     
   5.0000000000000003E-002  0.95000000000000007       0.80000000000000004     
   0.0000000000000000       0.95000000000000007       0.85000000000000009     
   5.0000000000000003E-002  0.90000000000000002       0.85000000000000009     
   0.0000000000000000       0.90000000000000002       0.90000000000000002     
   5.0000000000000003E-002  0.95000000000000007       0.90000000000000002     
   0.0000000000000000       0.95000000000000007       0.95000000000000007     
   5.0000000000000003E-002  0.90000000000000002       0.95000000000000007     
  0.10000000000000001        0.0000000000000000        0.0000000000000000     
  0.15000000000000002        5.0000000000000003E-002   0.0000000000000000     
  0.10000000000000001        5.0000000000000003E-002   5.0000000000000003E-002
  0.15000000000000002        0.0000000000000000        5.0000000000000003E-002
  0.10000000000000001        0.0000000000000000       0.10000000000000001     
  0.15000000000000002        5.0000000000000003E-002  0.10000000000000001     
  0.10000000000000001        5.0000000000000003E-002  0.15000000000000002     
  0.15000000000000002        0.0000000000000000       0.15000000000000002     
  0.10000000000000001        0.0000000000000000       0.20000000000000001     
  0.15000000000000002        5.0000000000000003E-002  0.20000000000000001     
  0.10000000000000001        5.0000000000000003E-002  0.25000000000000000     
  0.15000000000000002        0.0000000000000000       0.25000000000000000     
  0.10000000000000001        0.0000000000000000       0.30000000000000004     
  0.15000000000000002        5.0000000000000003E-002  0.30000000000000004     
  0.10000000000000001        5.0000000000000003E-002  0.35000000000000003     
  0.15000000000000002        0.0000000000000000       0.35000000000000003     
  0.10000000000000001        0.0000000000000000       0.40000000000000002     
  0.15000000000000002        5.0000000000000003E-002  0.40000000000000002     
  0.10000000000000001        5.0000000000000003E-002  0.45000000000000001     
  0.15000000000000002        0.0000000000000000       0.45000000000000001     
  0.10000000000000001        0.0000000000000000       0.50000000000000000     
  0.15000000000000002        5.0000000000000003E-002  0.50000000000000000     
  0.10000000000000001        5.0000000000000003E-002  0.55000000000000004     
  0.15000000000000002        0.0000000000000000       0.55000000000000004     
  0.10000000000000001        0.0000000000000000       0.60000000000000009     
  0.15000000000000002        5.0000000000000003E-002  0.60000000000000009     
  0.10000000000000001        5.0000000000000003E-002  0.65000000000000002     
  0.15000000000000002        0.0000000000000000       0.65000000000000002     
  0.10000000000000001        0.0000000000000000       0.70000000000000007     
  0.15000000000000002        5.0000000000000003E-002  0.70000000000000007     
  0.10000000000000001        5.0000000000000003E-002  0.75000000000000000     
  0.15000000000000002        0.0000000000000000       0.75000000000000000     
  0.10000000000000001        0.0000000000000000       0.80000000000000004     
  0.15000000000000002        5.0000000000000003E-002  0.80000000000000004     
  0.10000000000000001        5.0000000000000003E-002  0.85000000000000009     
  0.15000000000000002        0.0000000000000000       0.85000000000000009     
  0.10000000000000001        0.0000000000000000       0.90000000000000002     
  0.15000000000000002        5.0000000000000003E-002  0.90000000000000002     
  0.10000000000000001        5.0000000000000003E-002  0.95000000000000007     
  0.15000000000000002        0.0000000000000000       0.95000000000000007     
  0.10000000000000001       0.10000000000000001        0.0000000000000000     
  0.15000000000000002       0.15000000000000002        0.0000000000000000     
  0.10000000000000001       0.15000000000000002        5.0000000000000003E-002
  0.15000000000000002       0.10000000000000001        5.0000000000000003E-002
  0.10000000000000001       0.10000000000000001       0.10000000000000001     
  0.15000000000000002       0.15000000000000002       0.10000000000000001     
  0.10000000000000001       0.15000000000000002       0.15000000000000002     
  0.15000000000000002       0.10000000000000001       0.15000000000000002     
  0.10000000000000001       0.10000000000000001       0.20000000000000001     
  0.15000000000000002       0.15000000000000002       0.20000000000000001     
  0.10000000000000001       0.15000000000000002       0.25000000000000000     
  0.15000000000000002       0.10000000000000001       0.25000000000000000     
  0.10000000000000001       0.10000000000000001       0.30000000000000004     
  0.15000000000000002       0.15000000000000002       0.30000000000000004     
  0.10000000000000001       0.15000000000000002       0.35000000000000003     
  0.15000000000000002       0.10000000000000001       0.35000000000000003     
  0.10000000000000001       0.10000000000000001       0.40000000000000002     
  0.15000000000000002       0.15000000000000002       0.40000000000000002     
  0.10000000000000001       0.15000000000000002       0.45000000000000001     
  0.15000000000000002       0.10000000000000001       0.45000000000000001     
  0.10000000000000001       0.10000000000000001       0.50000000000000000     
  0.15000000000000002       0.15000000000000002       0.50000000000000000     
  0.10000000000000001       0.15000000000000002       0.55000000000000004     
  0.15000000000000002       0.10000000000000001       0.55000000000000004     
  0.10000000000000001       0.10000000000000001       0.60000000000000009     
  0.15000000000000002       0.15000000000000002       0.60000000000000009     
  0.10000000000000001       0.15000000000000002       0.65000000000000002     
  0.15000000000000002       0.10000000000000001       0.65000000000000002     
  0.10000000000000001       0.10000000000000001       0.70000000000000007     
  0.15000000000000002       0.15000000000000002       0.70000000000000007     
  0.10000000000000001       0.15000000000000002       0.75000000000000000     
  0.15000000000000002       0.10000000000000001       0.75000000000000000     
  0.10000000000000001       0.10000000000000001       0.80000000000000004     
  0.15000000000000002       0.15000000000000002       0.80000000000000004     
  0.10000000000000001       0.15000000000000002       0.85000000000000009     
  0.15000000000000002       0.10000000000000001       0.85000000000000009     
  0.10000000000000001       0.10000000000000001       0.90000000000000002     
  0.15000000000000002       0.15000000000000002       0.90000000000000002     
  0.10000000000000001       0.15000000000000002       0.95000000000000007     
  0.15000000000000002       0.10000000000000001       0.95000000000000007     
  0.10000000000000001       0.20000000000000001        0.0000000000000000     
  0.15000000000000002       0.25000000000000000        0.0000000000000000     
  0.10000000000000001       0.25000000000000000        5.0000000000000003E-002
  0.15000000000000002       0.20000000000000001        5.0000000000000003E-002
  0.10000000000000001       0.20000000000000001       0.10000000000000001     
  0.15000000000000002       0.25000000000000000       0.10000000000000001     
  0.10000000000000001       0.25000000000000000       0.15000000000000002     
  0.15000000000000002       0.20000000000000001       0.15000000000000002     
  0.10000000000000001       0.20000000000000001       0.20000000000000001     
  0.15000000000000002       0.25000000000000000       0.20000000000000001     
  0.10000000000000001       0.25000000000000000       0.25000000000000000     
  0.15000000000000002       0.20000000000000001       0.25000000000000000     
  0.10000000000000001       0.20000000000000001       0.30000000000000004     
  0.15000000000000002       0.25000000000000000       0.30000000000000004     
  0.10000000000000001       0.25000000000000000       0.35000000000000003     
  0.15000000000000002       0.20000000000000001       0.35000000000000003     
  0.10000000000000001       0.20000000000000001       0.40000000000000002     
  0.15000000000000002       0.25000000000000000       0.40000000000000002     
  0.10000000000000001       0.25000000000000000       0.45000000000000001     
  0.15000000000000002       0.20000000000000001       0.45000000000000001     
  0.10000000000000001       0.20000000000000001       0.50000000000000000     
  0.15000000000000002       0.25000000000000000       0.50000000000000000     
  0.10000000000000001       0.25000000000000000       0.55000000000000004     
  0.15000000000000002       0.20000000000000001       0.55000000000000004     
  0.10000000000000001       0.20000000000000001       0.60000000000000009     
  0.15000000000000002       0.25000000000000000       0.60000000000000009     
  0.10000000000000001       0.25000000000000000       0.65000000000000002     
  0.15000000000000002       0.20000000000000001       0.65000000000000002     
  0.10000000000000001       0.20000000000000001       0.70000000000000007     
  0.15000000000000002       0.25000000000000000       0.70000000000000007     
  0.10000000000000001       0.25000000000000000       0.75000000000000000     
  0.15000000000000002       0.20000000000000001       0.75000000000000000     
  0.10000000000000001       0.20000000000000001       0.80000000000000004     
  0.15000000000000002       0.25000000000000000       0.80000000000000004     
  0.10000000000000001       0.25000000000000000       0.85000000000000009     
  0.15000000000000002       0.20000000000000001       0.85000000000000009     
  0.10000000000000001       0.20000000000000001       0.90000000000000002     
  0.15000000000000002       0.25000000000000000       0.90000000000000002     
  0.10000000000000001       0.25000000000000000       0.95000000000000007     
  0.15000000000000002       0.20000000000000001       0.95000000000000007     
  0.10000000000000001       0.30000000000000004        0.0000000000000000     
  0.15000000000000002       0.35000000000000003        0.0000000000000000     
  0.10000000000000001       0.35000000000000003        5.0000000000000003E-002
  0.15000000000000002       0.30000000000000004        5.0000000000000003E-002
  0.10000000000000001       0.30000000000000004       0.10000000000000001     
  0.15000000000000002       0.35000000000000003       0.10000000000000001     
  0.10000000000000001       0.35000000000000003       0.15000000000000002     
  0.15000000000000002       0.30000000000000004       0.15000000000000002     
  0.10000000000000001       0.30000000000000004       0.20000000000000001     
  0.15000000000000002       0.35000000000000003       0.20000000000000001     
  0.10000000000000001       0.35000000000000003       0.25000000000000000     
  0.15000000000000002       0.30000000000000004       0.25000000000000000     
  0.10000000000000001       0.30000000000000004       0.30000000000000004     
  0.15000000000000002       0.35000000000000003       0.30000000000000004     
  0.10000000000000001       0.35000000000000003       0.35000000000000003     
  0.15000000000000002       0.30000000000000004       0.35000000000000003     
  0.10000000000000001       0.30000000000000004       0.40000000000000002     
  0.15000000000000002       0.35000000000000003       0.40000000000000002     
  0.10000000000000001       0.35000000000000003       0.45000000000000001     
  0.15000000000000002       0.30000000000000004       0.45000000000000001     
  0.10000000000000001       0.30000000000000004       0.50000000000000000     
  0.15000000000000002       0.35000000000000003       0.50000000000000000     
  0.10000000000000001       0.35000000000000003       0.55000000000000004     
  0.15000000000000002       0.30000000000000004       0.55000000000000004     
  0.10000000000000001       0.30000000000000004       0.60000000000000009     
  0.15000000000000002       0.35000000000000003       0.60000000000000009     
  0.10000000000000001       0.35000000000000003       0.65000000000000002     
  0.15000000000000002       0.30000000000000004       0.65000000000000002     
  0.10000000000000001       0.30000000000000004       0.70000000000000007     
  0.15000000000000002       0.35000000000000003       0.70000000000000007     
  0.10000000000000001       0.35000000000000003       0.75000000000000000     
  0.15000000000000002       0.30000000000000004       0.75000000000000000     
  0.10000000000000001       0.30000000000000004       0.80000000000000004     
  0.15000000000000002       0.35000000000000003       0.80000000000000004     
  0.10000000000000001       0.35000000000000003       0.85000000000000009     
  0.15000000000000002       0.30000000000000004       0.85000000000000009     
  0.10000000000000001       0.30000000000000004       0.90000000000000002     
  0.15000000000000002       0.35000000000000003       0.90000000000000002     
  0.10000000000000001       0.35000000000000003       0.95000000000000007     
  0.15000000000000002       0.30000000000000004       0.95000000000000007     
  0.10000000000000001       0.40000000000000002        0.0000000000000000     
  0.15000000000000002       0.45000000000000001        0.0000000000000000     
  0.10000000000000001       0.45000000000000001        5.0000000000000003E-002
  0.15000000000000002       0.40000000000000002        5.0000000000000003E-002
  0.10000000000000001       0.40000000000000002       0.10000000000000001     
  0.15000000000000002       0.45000000000000001       0.10000000000000001     
  0.10000000000000001       0.45000000000000001       0.15000000000000002     
  0.15000000000000002       0.40000000000000002       0.15000000000000002     
  0.10000000000000001       0.40000000000000002       0.20000000000000001     
  0.15000000000000002       0.45000000000000001       0.20000000000000001     
  0.10000000000000001       0.45000000000000001       0.25000000000000000     
  0.15000000000000002       0.40000000000000002       0.25000000000000000     
  0.10000000000000001       0.40000000000000002       0.30000000000000004     
  0.15000000000000002       0.45000000000000001       0.30000000000000004     
  0.10000000000000001       0.45000000000000001       0.35000000000000003     
  0.15000000000000002       0.40000000000000002       0.35000000000000003     
  0.10000000000000001       0.40000000000000002       0.40000000000000002     
  0.15000000000000002       0.45000000000000001       0.40000000000000002     
  0.10000000000000001       0.45000000000000001       0.45000000000000001     
  0.15000000000000002       0.40000000000000002       0.45000000000000001     
  0.10000000000000001       0.40000000000000002       0.50000000000000000     
  0.15000000000000002       0.45000000000000001       0.50000000000000000     
  0.10000000000000001       0.45000000000000001       0.55000000000000004     
  0.15000000000000002       0.40000000000000002       0.55000000000000004     
  0.10000000000000001       0.40000000000000002       0.60000000000000009     
  0.15000000000000002       0.45000000000000001       0.60000000000000009     
  0.10000000000000001       0.45000000000000001       0.65000000000000002     
  0.15000000000000002       0.40000000000000002       0.65000000000000002     
  0.10000000000000001       0.40000000000000002       0.70000000000000007     
  0.15000000000000002       0.45000000000000001       0.70000000000000007     
  0.10000000000000001       0.45000000000000001       0.75000000000000000     
  0.15000000000000002       0.40000000000000002       0.75000000000000000     
  0.10000000000000001       0.40000000000000002       0.80000000000000004     
  0.15000000000000002       0.45000000000000001       0.80000000000000004     
  0.10000000000000001       0.45000000000000001       0.85000000000000009     
  0.15000000000000002       0.40000000000000002       0.85000000000000009     
  0.10000000000000001       0.40000000000000002       0.90000000000000002     
  0.15000000000000002       0.45000000000000001       0.90000000000000002     
  0.10000000000000001       0.45000000000000001       0.95000000000000007     
  0.15000000000000002       0.40000000000000002       0.95000000000000007     
  0.10000000000000001       0.50000000000000000        0.0000000000000000     
  0.15000000000000002       0.55000000000000004        0.0000000000000000     
  0.10000000000000001       0.55000000000000004        5.0000000000000003E-002
  0.15000000000000002       0.50000000000000000        5.0000000000000003E-002
  0.10000000000000001       0.50000000000000000       0.10000000000000001     
  0.15000000000000002       0.55000000000000004       0.10000000000000001     
  0.10000000000000001       0.55000000000000004       0.15000000000000002     
  0.15000000000000002       0.50000000000000000       0.15000000000000002     
  0.10000000000000001       0.50000000000000000       0.20000000000000001     
  0.15000000000000002       0.55000000000000004       0.20000000000000001     
  0.10000000000000001       0.55000000000000004       0.25000000000000000     
  0.15000000000000002       0.50000000000000000       0.25000000000000000     
  0.10000000000000001       0.50000000000000000       0.30000000000000004     
  0.15000000000000002       0.55000000000000004       0.30000000000000004     
  0.10000000000000001       0.55000000000000004       0.35000000000000003     
  0.15000000000000002       0.50000000000000000       0.35000000000000003     
  0.10000000000000001       0.50000000000000000       0.40000000000000002     
  0.15000000000000002       0.55000000000000004       0.40000000000000002     
  0.10000000000000001       0.55000000000000004       0.45000000000000001     
  0.15000000000000002       0.50000000000000000       0.45000000000000001     
  0.10000000000000001       0.50000000000000000       0.50000000000000000     
  0.15000000000000002       0.55000000000000004       0.50000000000000000     
  0.10000000000000001       0.55000000000000004       0.55000000000000004     
  0.15000000000000002       0.50000000000000000       0.55000000000000004     
  0.10000000000000001       0.50000000000000000       0.60000000000000009     
  0.15000000000000002       0.55000000000000004       0.60000000000000009     
  0.10000000000000001       0.55000000000000004       0.65000000000000002     
  0.15000000000000002       0.50000000000000000       0.65000000000000002     
  0.10000000000000001       0.50000000000000000       0.70000000000000007     
  0.15000000000000002       0.55000000000000004       0.70000000000000007     
  0.10000000000000001       0.55000000000000004       0.75000000000000000     
  0.15000000000000002       0.50000000000000000       0.75000000000000000     
  0.10000000000000001       0.50000000000000000       0.80000000000000004     
  0.15000000000000002       0.55000000000000004       0.80000000000000004     
  0.10000000000000001       0.55000000000000004       0.85000000000000009     
  0.15000000000000002       0.50000000000000000       0.85000000000000009     
  0.10000000000000001       0.50000000000000000       0.90000000000000002     
  0.15000000000000002       0.55000000000000004       0.90000000000000002     
  0.10000000000000001       0.55000000000000004       0.95000000000000007     
  0.15000000000000002       0.50000000000000000       0.95000000000000007     
  0.10000000000000001       0.60000000000000009        0.0000000000000000     
  0.15000000000000002       0.65000000000000002        0.0000000000000000     
  0.10000000000000001       0.65000000000000002        5.0000000000000003E-002
  0.15000000000000002       0.60000000000000009        5.0000000000000003E-002
  0.10000000000000001       0.60000000000000009       0.10000000000000001     
  0.15000000000000002       0.65000000000000002       0.10000000000000001     
  0.10000000000000001       0.65000000000000002       0.15000000000000002     
  0.15000000000000002       0.60000000000000009       0.15000000000000002     
  0.10000000000000001       0.60000000000000009       0.20000000000000001     
  0.15000000000000002       0.65000000000000002       0.20000000000000001     
  0.10000000000000001       0.65000000000000002       0.25000000000000000     
  0.15000000000000002       0.60000000000000009       0.25000000000000000     
  0.10000000000000001       0.60000000000000009       0.30000000000000004     
  0.15000000000000002       0.65000000000000002       0.30000000000000004     
  0.10000000000000001       0.65000000000000002       0.35000000000000003     
  0.15000000000000002       0.60000000000000009       0.35000000000000003     
  0.10000000000000001       0.60000000000000009       0.40000000000000002     
  0.15000000000000002       0.65000000000000002       0.40000000000000002     
  0.10000000000000001       0.65000000000000002       0.45000000000000001     
  0.15000000000000002       0.60000000000000009       0.45000000000000001     
  0.10000000000000001       0.60000000000000009       0.50000000000000000     
  0.15000000000000002       0.65000000000000002       0.50000000000000000     
  0.10000000000000001       0.65000000000000002       0.55000000000000004     
  0.15000000000000002       0.60000000000000009       0.55000000000000004     
  0.10000000000000001       0.60000000000000009       0.60000000000000009     
  0.15000000000000002       0.65000000000000002       0.60000000000000009     
  0.10000000000000001       0.65000000000000002       0.65000000000000002     
  0.15000000000000002       0.60000000000000009       0.65000000000000002     
  0.10000000000000001       0.60000000000000009       0.70000000000000007     
  0.15000000000000002       0.65000000000000002       0.70000000000000007     
  0.10000000000000001       0.65000000000000002       0.75000000000000000     
  0.15000000000000002       0.60000000000000009       0.75000000000000000     
  0.10000000000000001       0.60000000000000009       0.80000000000000004     
  0.15000000000000002       0.65000000000000002       0.80000000000000004     
  0.10000000000000001       0.65000000000000002       0.85000000000000009     
  0.15000000000000002       0.60000000000000009       0.85000000000000009     
  0.10000000000000001       0.60000000000000009       0.90000000000000002     
  0.15000000000000002       0.65000000000000002       0.90000000000000002     
  0.10000000000000001       0.65000000000000002       0.95000000000000007     
  0.15000000000000002       0.60000000000000009       0.95000000000000007     
  0.10000000000000001       0.70000000000000007        0.0000000000000000     
  0.15000000000000002       0.75000000000000000        0.0000000000000000     
  0.10000000000000001       0.75000000000000000        5.0000000000000003E-002
  0.15000000000000002       0.70000000000000007        5.0000000000000003E-002
  0.10000000000000001       0.70000000000000007       0.10000000000000001     
  0.15000000000000002       0.75000000000000000       0.10000000000000001     
  0.10000000000000001       0.75000000000000000       0.15000000000000002     
  0.15000000000000002       0.70000000000000007       0.15000000000000002     
  0.10000000000000001       0.70000000000000007       0.20000000000000001     
  0.15000000000000002       0.75000000000000000       0.20000000000000001     
  0.10000000000000001       0.75000000000000000       0.25000000000000000     
  0.15000000000000002       0.70000000000000007       0.25000000000000000     
  0.10000000000000001       0.70000000000000007       0.30000000000000004     
  0.15000000000000002       0.75000000000000000       0.30000000000000004     
  0.10000000000000001       0.75000000000000000       0.35000000000000003     
  0.15000000000000002       0.70000000000000007       0.35000000000000003     
  0.10000000000000001       0.70000000000000007       0.40000000000000002     
  0.15000000000000002       0.75000000000000000       0.40000000000000002     
  0.10000000000000001       0.75000000000000000       0.45000000000000001     
  0.15000000000000002       0.70000000000000007       0.45000000000000001     
  0.10000000000000001       0.70000000000000007       0.50000000000000000     
  0.15000000000000002       0.75000000000000000       0.50000000000000000     
  0.10000000000000001       0.75000000000000000       0.55000000000000004     
  0.15000000000000002       0.70000000000000007       0.55000000000000004     
  0.10000000000000001       0.70000000000000007       0.60000000000000009     
  0.15000000000000002       0.75000000000000000       0.60000000000000009     
  0.10000000000000001       0.75000000000000000       0.65000000000000002     
  0.15000000000000002       0.70000000000000007       0.65000000000000002     
  0.10000000000000001       0.70000000000000007       0.70000000000000007     
  0.15000000000000002       0.75000000000000000       0.70000000000000007     
  0.10000000000000001       0.75000000000000000       0.75000000000000000     
  0.15000000000000002       0.70000000000000007       0.75000000000000000     
  0.10000000000000001       0.70000000000000007       0.80000000000000004     
  0.15000000000000002       0.75000000000000000       0.80000000000000004     
  0.10000000000000001       0.75000000000000000       0.85000000000000009     
  0.15000000000000002       0.70000000000000007       0.85000000000000009     
  0.10000000000000001       0.70000000000000007       0.90000000000000002     
  0.15000000000000002       0.75000000000000000       0.90000000000000002     
  0.10000000000000001       0.75000000000000000       0.95000000000000007     
  0.15000000000000002       0.70000000000000007       0.95000000000000007     
  0.10000000000000001       0.80000000000000004        0.0000000000000000     
  0.15000000000000002       0.85000000000000009        0.0000000000000000     
  0.10000000000000001       0.85000000000000009        5.0000000000000003E-002
  0.15000000000000002       0.80000000000000004        5.0000000000000003E-002
  0.10000000000000001       0.80000000000000004       0.10000000000000001     
  0.15000000000000002       0.85000000000000009       0.10000000000000001     
  0.10000000000000001       0.85000000000000009       0.15000000000000002     
  0.15000000000000002       0.80000000000000004       0.15000000000000002     
  0.10000000000000001       0.80000000000000004       0.20000000000000001     
  0.15000000000000002       0.85000000000000009       0.20000000000000001     
  0.10000000000000001       0.85000000000000009       0.25000000000000000     
  0.15000000000000002       0.80000000000000004       0.25000000000000000     
  0.10000000000000001       0.80000000000000004       0.30000000000000004     
  0.15000000000000002       0.85000000000000009       0.30000000000000004     
  0.10000000000000001       0.85000000000000009       0.35000000000000003     
  0.15000000000000002       0.80000000000000004       0.35000000000000003     
  0.10000000000000001       0.80000000000000004       0.40000000000000002     
  0.15000000000000002       0.85000000000000009       0.40000000000000002     
  0.10000000000000001       0.85000000000000009       0.45000000000000001     
  0.15000000000000002       0.80000000000000004       0.45000000000000001     
  0.10000000000000001       0.80000000000000004       0.50000000000000000     
  0.15000000000000002       0.85000000000000009       0.50000000000000000     
  0.10000000000000001       0.85000000000000009       0.55000000000000004     
  0.15000000000000002       0.80000000000000004       0.55000000000000004     
  0.10000000000000001       0.80000000000000004       0.60000000000000009     
  0.15000000000000002       0.85000000000000009       0.60000000000000009     
  0.10000000000000001       0.85000000000000009       0.65000000000000002     
  0.15000000000000002       0.80000000000000004       0.65000000000000002     
  0.10000000000000001       0.80000000000000004       0.70000000000000007     
  0.15000000000000002       0.85000000000000009       0.70000000000000007     
  0.10000000000000001       0.85000000000000009       0.75000000000000000     
  0.15000000000000002       0.80000000000000004       0.75000000000000000     
  0.10000000000000001       0.80000000000000004       0.80000000000000004     
  0.15000000000000002       0.85000000000000009       0.80000000000000004     
  0.10000000000000001       0.85000000000000009       0.85000000000000009     
  0.15000000000000002       0.80000000000000004       0.85000000000000009     
  0.10000000000000001       0.80000000000000004       0.90000000000000002     
  0.15000000000000002       0.85000000000000009       0.90000000000000002     
  0.10000000000000001       0.85000000000000009       0.95000000000000007     
  0.15000000000000002       0.80000000000000004       0.95000000000000007     
  0.10000000000000001       0.90000000000000002        0.0000000000000000     
  0.15000000000000002       0.95000000000000007        0.0000000000000000     
  0.10000000000000001       0.95000000000000007        5.0000000000000003E-002
  0.15000000000000002       0.90000000000000002        5.0000000000000003E-002
  0.10000000000000001       0.90000000000000002       0.10000000000000001     
  0.15000000000000002       0.95000000000000007       0.10000000000000001     
  0.10000000000000001       0.95000000000000007       0.15000000000000002     
  0.15000000000000002       0.90000000000000002       0.15000000000000002     
  0.10000000000000001       0.90000000000000002       0.20000000000000001     
  0.15000000000000002       0.95000000000000007       0.20000000000000001     
  0.10000000000000001       0.95000000000000007       0.25000000000000000     
  0.15000000000000002       0.90000000000000002       0.25000000000000000     
  0.10000000000000001       0.90000000000000002       0.30000000000000004     
  0.15000000000000002       0.95000000000000007       0.30000000000000004     
  0.10000000000000001       0.95000000000000007       0.35000000000000003     
  0.15000000000000002       0.90000000000000002       0.35000000000000003     
  0.10000000000000001       0.90000000000000002       0.40000000000000002     
  0.15000000000000002       0.95000000000000007       0.40000000000000002     
  0.10000000000000001       0.95000000000000007       0.45000000000000001     
  0.15000000000000002       0.90000000000000002       0.45000000000000001     
  0.10000000000000001       0.90000000000000002       0.50000000000000000     
  0.15000000000000002       0.95000000000000007       0.50000000000000000     
  0.10000000000000001       0.95000000000000007       0.55000000000000004     
  0.15000000000000002       0.90000000000000002       0.55000000000000004     
  0.10000000000000001       0.90000000000000002       0.60000000000000009     
  0.15000000000000002       0.95000000000000007       0.60000000000000009     
  0.10000000000000001       0.95000000000000007       0.65000000000000002     
  0.15000000000000002       0.90000000000000002       0.65000000000000002     
  0.10000000000000001       0.90000000000000002       0.70000000000000007     
  0.15000000000000002       0.95000000000000007       0.70000000000000007     
  0.10000000000000001       0.95000000000000007       0.75000000000000000     
  0.15000000000000002       0.90000000000000002       0.75000000000000000     
  0.10000000000000001       0.90000000000000002       0.80000000000000004     
  0.15000000000000002       0.95000000000000007       0.80000000000000004     
  0.10000000000000001       0.95000000000000007       0.85000000000000009     
  0.15000000000000002       0.90000000000000002       0.85000000000000009     
  0.10000000000000001       0.90000000000000002       0.90000000000000002     
  0.15000000000000002       0.95000000000000007       0.90000000000000002     
  0.10000000000000001       0.95000000000000007       0.95000000000000007     
  0.15000000000000002       0.90000000000000002       0.95000000000000007     
  0.20000000000000001        0.0000000000000000        0.0000000000000000     
  0.25000000000000000        5.0000000000000003E-002   0.0000000000000000     
  0.20000000000000001        5.0000000000000003E-002   5.0000000000000003E-002
  0.25000000000000000        0.0000000000000000        5.0000000000000003E-002
  0.20000000000000001        0.0000000000000000       0.10000000000000001     
  0.25000000000000000        5.0000000000000003E-002  0.10000000000000001     
  0.20000000000000001        5.0000000000000003E-002  0.15000000000000002     
  0.25000000000000000        0.0000000000000000       0.15000000000000002     
  0.20000000000000001        0.0000000000000000       0.20000000000000001     
  0.25000000000000000        5.0000000000000003E-002  0.20000000000000001     
  0.20000000000000001        5.0000000000000003E-002  0.25000000000000000     
  0.25000000000000000        0.0000000000000000       0.25000000000000000     
  0.20000000000000001        0.0000000000000000       0.30000000000000004     
  0.25000000000000000        5.0000000000000003E-002  0.30000000000000004     
  0.20000000000000001        5.0000000000000003E-002  0.35000000000000003     
  0.25000000000000000        0.0000000000000000       0.35000000000000003     
  0.20000000000000001        0.0000000000000000       0.40000000000000002     
  0.25000000000000000        5.0000000000000003E-002  0.40000000000000002     
  0.20000000000000001        5.0000000000000003E-002  0.45000000000000001     
  0.25000000000000000        0.0000000000000000       0.45000000000000001     
  0.20000000000000001        0.0000000000000000       0.50000000000000000     
  0.25000000000000000        5.0000000000000003E-002  0.50000000000000000     
  0.20000000000000001        5.0000000000000003E-002  0.55000000000000004     
  0.25000000000000000        0.0000000000000000       0.55000000000000004     
  0.20000000000000001        0.0000000000000000       0.60000000000000009     
  0.25000000000000000        5.0000000000000003E-002  0.60000000000000009     
  0.20000000000000001        5.0000000000000003E-002  0.65000000000000002     
  0.25000000000000000        0.0000000000000000       0.65000000000000002     
  0.20000000000000001        0.0000000000000000       0.70000000000000007     
  0.25000000000000000        5.0000000000000003E-002  0.70000000000000007     
  0.20000000000000001        5.0000000000000003E-002  0.75000000000000000     
  0.25000000000000000        0.0000000000000000       0.75000000000000000     
  0.20000000000000001        0.0000000000000000       0.80000000000000004     
  0.25000000000000000        5.0000000000000003E-002  0.80000000000000004     
  0.20000000000000001        5.0000000000000003E-002  0.85000000000000009     
  0.25000000000000000        0.0000000000000000       0.85000000000000009     
  0.20000000000000001        0.0000000000000000       0.90000000000000002     
  0.25000000000000000        5.0000000000000003E-002  0.90000000000000002     
  0.20000000000000001        5.0000000000000003E-002  0.95000000000000007     
  0.25000000000000000        0.0000000000000000       0.95000000000000007     
  0.20000000000000001       0.10000000000000001        0.0000000000000000     
  0.25000000000000000       0.15000000000000002        0.0000000000000000     
  0.20000000000000001       0.15000000000000002        5.0000000000000003E-002
  0.25000000000000000       0.10000000000000001        5.0000000000000003E-002
  0.20000000000000001       0.10000000000000001       0.10000000000000001     
  0.25000000000000000       0.15000000000000002       0.10000000000000001     
  0.20000000000000001       0.15000000000000002       0.15000000000000002     
  0.25000000000000000       0.10000000000000001       0.15000000000000002     
  0.20000000000000001       0.10000000000000001       0.20000000000000001     
  0.25000000000000000       0.15000000000000002       0.20000000000000001     
  0.20000000000000001       0.15000000000000002       0.25000000000000000     
  0.25000000000000000       0.10000000000000001       0.25000000000000000     
  0.20000000000000001       0.10000000000000001       0.30000000000000004     
  0.25000000000000000       0.15000000000000002       0.30000000000000004     
  0.20000000000000001       0.15000000000000002       0.35000000000000003     
  0.25000000000000000       0.10000000000000001       0.35000000000000003     
  0.20000000000000001       0.10000000000000001       0.40000000000000002     
  0.25000000000000000       0.15000000000000002       0.40000000000000002     
  0.20000000000000001       0.15000000000000002       0.45000000000000001     
  0.25000000000000000       0.10000000000000001       0.45000000000000001     
  0.20000000000000001       0.10000000000000001       0.50000000000000000     
  0.25000000000000000       0.15000000000000002       0.50000000000000000     
  0.20000000000000001       0.15000000000000002       0.55000000000000004     
  0.25000000000000000       0.10000000000000001       0.55000000000000004     
  0.20000000000000001       0.10000000000000001       0.60000000000000009     
  0.25000000000000000       0.15000000000000002       0.60000000000000009     
  0.20000000000000001       0.15000000000000002       0.65000000000000002     
  0.25000000000000000       0.10000000000000001       0.65000000000000002     
  0.20000000000000001       0.10000000000000001       0.70000000000000007     
  0.25000000000000000       0.15000000000000002       0.70000000000000007     
  0.20000000000000001       0.15000000000000002       0.75000000000000000     
  0.25000000000000000       0.10000000000000001       0.75000000000000000     
  0.20000000000000001       0.10000000000000001       0.80000000000000004     
  0.25000000000000000       0.15000000000000002       0.80000000000000004     
  0.20000000000000001       0.15000000000000002       0.85000000000000009     
  0.25000000000000000       0.10000000000000001       0.85000000000000009     
  0.20000000000000001       0.10000000000000001       0.90000000000000002     
  0.25000000000000000       0.15000000000000002       0.90000000000000002     
  0.20000000000000001       0.15000000000000002       0.95000000000000007     
  0.25000000000000000       0.10000000000000001       0.95000000000000007     
  0.20000000000000001       0.20000000000000001        0.0000000000000000     
  0.25000000000000000       0.25000000000000000        0.0000000000000000     
  0.20000000000000001       0.25000000000000000        5.0000000000000003E-002
  0.25000000000000000       0.20000000000000001        5.0000000000000003E-002
  0.20000000000000001       0.20000000000000001       0.10000000000000001     
  0.25000000000000000       0.25000000000000000       0.10000000000000001     
  0.20000000000000001       0.25000000000000000       0.15000000000000002     
  0.25000000000000000       0.20000000000000001       0.15000000000000002     
  0.20000000000000001       0.20000000000000001       0.20000000000000001     
  0.25000000000000000       0.25000000000000000       0.20000000000000001     
  0.20000000000000001       0.25000000000000000       0.25000000000000000     
  0.25000000000000000       0.20000000000000001       0.25000000000000000     
  0.20000000000000001       0.20000000000000001       0.30000000000000004     
  0.25000000000000000       0.25000000000000000       0.30000000000000004     
  0.20000000000000001       0.25000000000000000       0.35000000000000003     
  0.25000000000000000       0.20000000000000001       0.35000000000000003     
  0.20000000000000001       0.20000000000000001       0.40000000000000002     
  0.25000000000000000       0.25000000000000000       0.40000000000000002     
  0.20000000000000001       0.25000000000000000       0.45000000000000001     
  0.25000000000000000       0.20000000000000001       0.45000000000000001     
  0.20000000000000001       0.20000000000000001       0.50000000000000000     
  0.25000000000000000       0.25000000000000000       0.50000000000000000     
  0.20000000000000001       0.25000000000000000       0.55000000000000004     
  0.25000000000000000       0.20000000000000001       0.55000000000000004     
  0.20000000000000001       0.20000000000000001       0.60000000000000009     
  0.25000000000000000       0.25000000000000000       0.60000000000000009     
  0.20000000000000001       0.25000000000000000       0.65000000000000002     
  0.25000000000000000       0.20000000000000001       0.65000000000000002     
  0.20000000000000001       0.20000000000000001       0.70000000000000007     
  0.25000000000000000       0.25000000000000000       0.70000000000000007     
  0.20000000000000001       0.25000000000000000       0.75000000000000000     
  0.25000000000000000       0.20000000000000001       0.75000000000000000     
  0.20000000000000001       0.20000000000000001       0.80000000000000004     
  0.25000000000000000       0.25000000000000000       0.80000000000000004     
  0.20000000000000001       0.25000000000000000       0.85000000000000009     
  0.25000000000000000       0.20000000000000001       0.85000000000000009     
  0.20000000000000001       0.20000000000000001       0.90000000000000002     
  0.25000000000000000       0.25000000000000000       0.90000000000000002     
  0.20000000000000001       0.25000000000000000       0.95000000000000007     
  0.25000000000000000       0.20000000000000001       0.95000000000000007     
  0.20000000000000001       0.30000000000000004        0.0000000000000000     
  0.25000000000000000       0.35000000000000003        0.0000000000000000     
  0.20000000000000001       0.35000000000000003        5.0000000000000003E-002
  0.25000000000000000       0.30000000000000004        5.0000000000000003E-002
  0.20000000000000001       0.30000000000000004       0.10000000000000001     
  0.25000000000000000       0.35000000000000003       0.10000000000000001     
  0.20000000000000001       0.35000000000000003       0.15000000000000002     
  0.25000000000000000       0.30000000000000004       0.15000000000000002     
  0.20000000000000001       0.30000000000000004       0.20000000000000001     
  0.25000000000000000       0.35000000000000003       0.20000000000000001     
  0.20000000000000001       0.35000000000000003       0.25000000000000000     
  0.25000000000000000       0.30000000000000004       0.25000000000000000     
  0.20000000000000001       0.30000000000000004       0.30000000000000004     
  0.25000000000000000       0.35000000000000003       0.30000000000000004     
  0.20000000000000001       0.35000000000000003       0.35000000000000003     
  0.25000000000000000       0.30000000000000004       0.35000000000000003     
  0.20000000000000001       0.30000000000000004       0.40000000000000002     
  0.25000000000000000       0.35000000000000003       0.40000000000000002     
  0.20000000000000001       0.35000000000000003       0.45000000000000001     
  0.25000000000000000       0.30000000000000004       0.45000000000000001     
  0.20000000000000001       0.30000000000000004       0.50000000000000000     
  0.25000000000000000       0.35000000000000003       0.50000000000000000     
  0.20000000000000001       0.35000000000000003       0.55000000000000004     
  0.25000000000000000       0.30000000000000004       0.55000000000000004     
  0.20000000000000001       0.30000000000000004       0.60000000000000009     
  0.25000000000000000       0.35000000000000003       0.60000000000000009     
  0.20000000000000001       0.35000000000000003       0.65000000000000002     
  0.25000000000000000       0.30000000000000004       0.65000000000000002     
  0.20000000000000001       0.30000000000000004       0.70000000000000007     
  0.25000000000000000       0.35000000000000003       0.70000000000000007     
  0.20000000000000001       0.35000000000000003       0.75000000000000000     
  0.25000000000000000       0.30000000000000004       0.75000000000000000     
  0.20000000000000001       0.30000000000000004       0.80000000000000004     
  0.25000000000000000       0.35000000000000003       0.80000000000000004     
  0.20000000000000001       0.35000000000000003       0.85000000000000009     
  0.25000000000000000       0.30000000000000004       0.85000000000000009     
  0.20000000000000001       0.30000000000000004       0.90000000000000002     
  0.25000000000000000       0.35000000000000003       0.90000000000000002     
  0.20000000000000001       0.35000000000000003       0.95000000000000007     
  0.25000000000000000       0.30000000000000004       0.95000000000000007     
  0.20000000000000001       0.40000000000000002        0.0000000000000000     
  0.25000000000000000       0.45000000000000001        0.0000000000000000     
  0.20000000000000001       0.45000000000000001        5.0000000000000003E-002
  0.25000000000000000       0.40000000000000002        5.0000000000000003E-002
  0.20000000000000001       0.40000000000000002       0.10000000000000001     
  0.25000000000000000       0.45000000000000001       0.10000000000000001     
  0.20000000000000001       0.45000000000000001       0.15000000000000002     
  0.25000000000000000       0.40000000000000002       0.15000000000000002     
  0.20000000000000001       0.40000000000000002       0.20000000000000001     
  0.25000000000000000       0.45000000000000001       0.20000000000000001     
  0.20000000000000001       0.45000000000000001       0.25000000000000000     
  0.25000000000000000       0.40000000000000002       0.25000000000000000     
  0.20000000000000001       0.40000000000000002       0.30000000000000004     
  0.25000000000000000       0.45000000000000001       0.30000000000000004     
  0.20000000000000001       0.45000000000000001       0.35000000000000003     
  0.25000000000000000       0.40000000000000002       0.35000000000000003     
  0.20000000000000001       0.40000000000000002       0.40000000000000002     
  0.25000000000000000       0.45000000000000001       0.40000000000000002     
  0.20000000000000001       0.45000000000000001       0.45000000000000001     
  0.25000000000000000       0.40000000000000002       0.45000000000000001     
  0.20000000000000001       0.40000000000000002       0.50000000000000000     
  0.25000000000000000       0.45000000000000001       0.50000000000000000     
  0.20000000000000001       0.45000000000000001       0.55000000000000004     
  0.25000000000000000       0.40000000000000002       0.55000000000000004     
  0.20000000000000001       0.40000000000000002       0.60000000000000009     
  0.25000000000000000       0.45000000000000001       0.60000000000000009     
  0.20000000000000001       0.45000000000000001       0.65000000000000002     
  0.25000000000000000       0.40000000000000002       0.65000000000000002     
  0.20000000000000001       0.40000000000000002       0.70000000000000007     
  0.25000000000000000       0.45000000000000001       0.70000000000000007     
  0.20000000000000001       0.45000000000000001       0.75000000000000000     
  0.25000000000000000       0.40000000000000002       0.75000000000000000     
  0.20000000000000001       0.40000000000000002       0.80000000000000004     
  0.25000000000000000       0.45000000000000001       0.80000000000000004     
  0.20000000000000001       0.45000000000000001       0.85000000000000009     
  0.25000000000000000       0.40000000000000002       0.85000000000000009     
  0.20000000000000001       0.40000000000000002       0.90000000000000002     
  0.25000000000000000       0.45000000000000001       0.90000000000000002     
  0.20000000000000001       0.45000000000000001       0.95000000000000007     
  0.25000000000000000       0.40000000000000002       0.95000000000000007     
  0.20000000000000001       0.50000000000000000        0.0000000000000000     
  0.25000000000000000       0.55000000000000004        0.0000000000000000     
  0.20000000000000001       0.55000000000000004        5.0000000000000003E-002
  0.25000000000000000       0.50000000000000000        5.0000000000000003E-002
  0.20000000000000001       0.50000000000000000       0.10000000000000001     
  0.25000000000000000       0.55000000000000004       0.10000000000000001     
  0.20000000000000001       0.55000000000000004       0.15000000000000002     
  0.25000000000000000       0.50000000000000000       0.15000000000000002     
  0.20000000000000001       0.50000000000000000       0.20000000000000001     
  0.25000000000000000       0.55000000000000004       0.20000000000000001     
  0.20000000000000001       0.55000000000000004       0.25000000000000000     
  0.25000000000000000       0.50000000000000000       0.25000000000000000     
  0.20000000000000001       0.50000000000000000       0.30000000000000004     
  0.25000000000000000       0.55000000000000004       0.30000000000000004     
  0.20000000000000001       0.55000000000000004       0.35000000000000003     
  0.25000000000000000       0.50000000000000000       0.35000000000000003     
  0.20000000000000001       0.50000000000000000       0.40000000000000002     
  0.25000000000000000       0.55000000000000004       0.40000000000000002     
  0.20000000000000001       0.55000000000000004       0.45000000000000001     
  0.25000000000000000       0.50000000000000000       0.45000000000000001     
  0.20000000000000001       0.50000000000000000       0.50000000000000000     
  0.25000000000000000       0.55000000000000004       0.50000000000000000     
  0.20000000000000001       0.55000000000000004       0.55000000000000004     
  0.25000000000000000       0.50000000000000000       0.55000000000000004     
  0.20000000000000001       0.50000000000000000       0.60000000000000009     
  0.25000000000000000       0.55000000000000004       0.60000000000000009     
  0.20000000000000001       0.55000000000000004       0.65000000000000002     
  0.25000000000000000       0.50000000000000000       0.65000000000000002     
  0.20000000000000001       0.50000000000000000       0.70000000000000007     
  0.25000000000000000       0.55000000000000004       0.70000000000000007     
  0.20000000000000001       0.55000000000000004       0.75000000000000000     
  0.25000000000000000       0.50000000000000000       0.75000000000000000     
  0.20000000000000001       0.50000000000000000       0.80000000000000004     
  0.25000000000000000       0.55000000000000004       0.80000000000000004     
  0.20000000000000001       0.55000000000000004       0.85000000000000009     
  0.25000000000000000       0.50000000000000000       0.85000000000000009     
  0.20000000000000001       0.50000000000000000       0.90000000000000002     
  0.25000000000000000       0.55000000000000004       0.90000000000000002     
  0.20000000000000001       0.55000000000000004       0.95000000000000007     
  0.25000000000000000       0.50000000000000000       0.95000000000000007     
  0.20000000000000001       0.60000000000000009        0.0000000000000000     
  0.25000000000000000       0.65000000000000002        0.0000000000000000     
  0.20000000000000001       0.65000000000000002        5.0000000000000003E-002
  0.25000000000000000       0.60000000000000009        5.0000000000000003E-002
  0.20000000000000001       0.60000000000000009       0.10000000000000001     
  0.25000000000000000       0.65000000000000002       0.10000000000000001     
  0.20000000000000001       0.65000000000000002       0.15000000000000002     
  0.25000000000000000       0.60000000000000009       0.15000000000000002     
  0.20000000000000001       0.60000000000000009       0.20000000000000001     
  0.25000000000000000       0.65000000000000002       0.20000000000000001     
  0.20000000000000001       0.65000000000000002       0.25000000000000000     
  0.25000000000000000       0.60000000000000009       0.25000000000000000     
  0.20000000000000001       0.60000000000000009       0.30000000000000004     
  0.25000000000000000       0.65000000000000002       0.30000000000000004     
  0.20000000000000001       0.65000000000000002       0.35000000000000003     
  0.25000000000000000       0.60000000000000009       0.35000000000000003     
  0.20000000000000001       0.60000000000000009       0.40000000000000002     
  0.25000000000000000       0.65000000000000002       0.40000000000000002     
  0.20000000000000001       0.65000000000000002       0.45000000000000001     
  0.25000000000000000       0.60000000000000009       0.45000000000000001     
  0.20000000000000001       0.60000000000000009       0.50000000000000000     
  0.25000000000000000       0.65000000000000002       0.50000000000000000     
  0.20000000000000001       0.65000000000000002       0.55000000000000004     
  0.25000000000000000       0.60000000000000009       0.55000000000000004     
  0.20000000000000001       0.60000000000000009       0.60000000000000009     
  0.25000000000000000       0.65000000000000002       0.60000000000000009     
  0.20000000000000001       0.65000000000000002       0.65000000000000002     
  0.25000000000000000       0.60000000000000009       0.65000000000000002     
  0.20000000000000001       0.60000000000000009       0.70000000000000007     
  0.25000000000000000       0.65000000000000002       0.70000000000000007     
  0.20000000000000001       0.65000000000000002       0.75000000000000000     
  0.25000000000000000       0.60000000000000009       0.75000000000000000     
  0.20000000000000001       0.60000000000000009       0.80000000000000004     
  0.25000000000000000       0.65000000000000002       0.80000000000000004     
  0.20000000000000001       0.65000000000000002       0.85000000000000009     
  0.25000000000000000       0.60000000000000009       0.85000000000000009     
  0.20000000000000001       0.60000000000000009       0.90000000000000002     
  0.25000000000000000       0.65000000000000002       0.90000000000000002     
  0.20000000000000001       0.65000000000000002       0.95000000000000007     
  0.25000000000000000       0.60000000000000009       0.95000000000000007     
  0.20000000000000001       0.70000000000000007        0.0000000000000000     
  0.25000000000000000       0.75000000000000000        0.0000000000000000     
  0.20000000000000001       0.75000000000000000        5.0000000000000003E-002
  0.25000000000000000       0.70000000000000007        5.0000000000000003E-002
  0.20000000000000001       0.70000000000000007       0.10000000000000001     
  0.25000000000000000       0.75000000000000000       0.10000000000000001     
  0.20000000000000001       0.75000000000000000       0.15000000000000002     
  0.25000000000000000       0.70000000000000007       0.15000000000000002     
  0.20000000000000001       0.70000000000000007       0.20000000000000001     
  0.25000000000000000       0.75000000000000000       0.20000000000000001     
  0.20000000000000001       0.75000000000000000       0.25000000000000000     
  0.25000000000000000       0.70000000000000007       0.25000000000000000     
  0.20000000000000001       0.70000000000000007       0.30000000000000004     
  0.25000000000000000       0.75000000000000000       0.30000000000000004     
  0.20000000000000001       0.75000000000000000       0.35000000000000003     
  0.25000000000000000       0.70000000000000007       0.35000000000000003     
  0.20000000000000001       0.70000000000000007       0.40000000000000002     
  0.25000000000000000       0.75000000000000000       0.40000000000000002     
  0.20000000000000001       0.75000000000000000       0.45000000000000001     
  0.25000000000000000       0.70000000000000007       0.45000000000000001     
  0.20000000000000001       0.70000000000000007       0.50000000000000000     
  0.25000000000000000       0.75000000000000000       0.50000000000000000     
  0.20000000000000001       0.75000000000000000       0.55000000000000004     
  0.25000000000000000       0.70000000000000007       0.55000000000000004     
  0.20000000000000001       0.70000000000000007       0.60000000000000009     
  0.25000000000000000       0.75000000000000000       0.60000000000000009     
  0.20000000000000001       0.75000000000000000       0.65000000000000002     
  0.25000000000000000       0.70000000000000007       0.65000000000000002     
  0.20000000000000001       0.70000000000000007       0.70000000000000007     
  0.25000000000000000       0.75000000000000000       0.70000000000000007     
  0.20000000000000001       0.75000000000000000       0.75000000000000000     
  0.25000000000000000       0.70000000000000007       0.75000000000000000     
  0.20000000000000001       0.70000000000000007       0.80000000000000004     
  0.25000000000000000       0.75000000000000000       0.80000000000000004     
  0.20000000000000001       0.75000000000000000       0.85000000000000009     
  0.25000000000000000       0.70000000000000007       0.85000000000000009     
  0.20000000000000001       0.70000000000000007       0.90000000000000002     
  0.25000000000000000       0.75000000000000000       0.90000000000000002     
  0.20000000000000001       0.75000000000000000       0.95000000000000007     
  0.25000000000000000       0.70000000000000007       0.95000000000000007     
  0.20000000000000001       0.80000000000000004        0.0000000000000000     
  0.25000000000000000       0.85000000000000009        0.0000000000000000     
  0.20000000000000001       0.85000000000000009        5.0000000000000003E-002
  0.25000000000000000       0.80000000000000004        5.0000000000000003E-002
  0.20000000000000001       0.80000000000000004       0.10000000000000001     
  0.25000000000000000       0.85000000000000009       0.10000000000000001     
  0.20000000000000001       0.85000000000000009       0.15000000000000002     
  0.25000000000000000       0.80000000000000004       0.15000000000000002     
  0.20000000000000001       0.80000000000000004       0.20000000000000001     
  0.25000000000000000       0.85000000000000009       0.20000000000000001     
  0.20000000000000001       0.85000000000000009       0.25000000000000000     
  0.25000000000000000       0.80000000000000004       0.25000000000000000     
  0.20000000000000001       0.80000000000000004       0.30000000000000004     
  0.25000000000000000       0.85000000000000009       0.30000000000000004     
  0.20000000000000001       0.85000000000000009       0.35000000000000003     
  0.25000000000000000       0.80000000000000004       0.35000000000000003     
  0.20000000000000001       0.80000000000000004       0.40000000000000002     
  0.25000000000000000       0.85000000000000009       0.40000000000000002     
  0.20000000000000001       0.85000000000000009       0.45000000000000001     
  0.25000000000000000       0.80000000000000004       0.45000000000000001     
  0.20000000000000001       0.80000000000000004       0.50000000000000000     
  0.25000000000000000       0.85000000000000009       0.50000000000000000     
  0.20000000000000001       0.85000000000000009       0.55000000000000004     
  0.25000000000000000       0.80000000000000004       0.55000000000000004     
  0.20000000000000001       0.80000000000000004       0.60000000000000009     
  0.25000000000000000       0.85000000000000009       0.60000000000000009     
  0.20000000000000001       0.85000000000000009       0.65000000000000002     
  0.25000000000000000       0.80000000000000004       0.65000000000000002     
  0.20000000000000001       0.80000000000000004       0.70000000000000007     
  0.25000000000000000       0.85000000000000009       0.70000000000000007     
  0.20000000000000001       0.85000000000000009       0.75000000000000000     
  0.25000000000000000       0.80000000000000004       0.75000000000000000     
  0.20000000000000001       0.80000000000000004       0.80000000000000004     
  0.25000000000000000       0.85000000000000009       0.80000000000000004     
  0.20000000000000001       0.85000000000000009       0.85000000000000009     
  0.25000000000000000       0.80000000000000004       0.85000000000000009     
  0.20000000000000001       0.80000000000000004       0.90000000000000002     
  0.25000000000000000       0.85000000000000009       0.90000000000000002     
  0.20000000000000001       0.85000000000000009       0.95000000000000007     
  0.25000000000000000       0.80000000000000004       0.95000000000000007     
  0.20000000000000001       0.90000000000000002        0.0000000000000000     
  0.25000000000000000       0.95000000000000007        0.0000000000000000     
  0.20000000000000001       0.95000000000000007        5.0000000000000003E-002
  0.25000000000000000       0.90000000000000002        5.0000000000000003E-002
  0.20000000000000001       0.90000000000000002       0.10000000000000001     
  0.25000000000000000       0.95000000000000007       0.10000000000000001     
  0.20000000000000001       0.95000000000000007       0.15000000000000002     
  0.25000000000000000       0.90000000000000002       0.15000000000000002     
  0.20000000000000001       0.90000000000000002       0.20000000000000001     
  0.25000000000000000       0.95000000000000007       0.20000000000000001     
  0.20000000000000001       0.95000000000000007       0.25000000000000000     
  0.25000000000000000       0.90000000000000002       0.25000000000000000     
  0.20000000000000001       0.90000000000000002       0.30000000000000004     
  0.25000000000000000       0.95000000000000007       0.30000000000000004     
  0.20000000000000001       0.95000000000000007       0.35000000000000003     
  0.25000000000000000       0.90000000000000002       0.35000000000000003     
  0.20000000000000001       0.90000000000000002       0.40000000000000002     
  0.25000000000000000       0.95000000000000007       0.40000000000000002     
  0.20000000000000001       0.95000000000000007       0.45000000000000001     
  0.25000000000000000       0.90000000000000002       0.45000000000000001     
  0.20000000000000001       0.90000000000000002       0.50000000000000000     
  0.25000000000000000       0.95000000000000007       0.50000000000000000     
  0.20000000000000001       0.95000000000000007       0.55000000000000004     
  0.25000000000000000       0.90000000000000002       0.55000000000000004     
  0.20000000000000001       0.90000000000000002       0.60000000000000009     
  0.25000000000000000       0.95000000000000007       0.60000000000000009     
  0.20000000000000001       0.95000000000000007       0.65000000000000002     
  0.25000000000000000       0.90000000000000002       0.65000000000000002     
  0.20000000000000001       0.90000000000000002       0.70000000000000007     
  0.25000000000000000       0.95000000000000007       0.70000000000000007     
  0.20000000000000001       0.95000000000000007       0.75000000000000000     
  0.25000000000000000       0.90000000000000002       0.75000000000000000     
  0.20000000000000001       0.90000000000000002       0.80000000000000004     
  0.25000000000000000       0.95000000000000007       0.80000000000000004     
  0.20000000000000001       0.95000000000000007       0.85000000000000009     
  0.25000000000000000       0.90000000000000002       0.85000000000000009     
  0.20000000000000001       0.90000000000000002       0.90000000000000002     
  0.25000000000000000       0.95000000000000007       0.90000000000000002     
  0.20000000000000001       0.95000000000000007       0.95000000000000007     
  0.25000000000000000       0.90000000000000002       0.95000000000000007     
  0.30000000000000004        0.0000000000000000        0.0000000000000000     
  0.35000000000000003        5.0000000000000003E-002   0.0000000000000000     
  0.30000000000000004        5.0000000000000003E-002   5.0000000000000003E-002
  0.35000000000000003        0.0000000000000000        5.0000000000000003E-002
  0.30000000000000004        0.0000000000000000       0.10000000000000001     
  0.35000000000000003        5.0000000000000003E-002  0.10000000000000001     
  0.30000000000000004        5.0000000000000003E-002  0.15000000000000002     
  0.35000000000000003        0.0000000000000000       0.15000000000000002     
  0.30000000000000004        0.0000000000000000       0.20000000000000001     
  0.35000000000000003        5.0000000000000003E-002  0.20000000000000001     
  0.30000000000000004        5.0000000000000003E-002  0.25000000000000000     
  0.35000000000000003        0.0000000000000000       0.25000000000000000     
  0.30000000000000004        0.0000000000000000       0.30000000000000004     
  0.35000000000000003        5.0000000000000003E-002  0.30000000000000004     
  0.30000000000000004        5.0000000000000003E-002  0.35000000000000003     
  0.35000000000000003        0.0000000000000000       0.35000000000000003     
  0.30000000000000004        0.0000000000000000       0.40000000000000002     
  0.35000000000000003        5.0000000000000003E-002  0.40000000000000002     
  0.30000000000000004        5.0000000000000003E-002  0.45000000000000001     
  0.35000000000000003        0.0000000000000000       0.45000000000000001     
  0.30000000000000004        0.0000000000000000       0.50000000000000000     
  0.35000000000000003        5.0000000000000003E-002  0.50000000000000000     
  0.30000000000000004        5.0000000000000003E-002  0.55000000000000004     
  0.35000000000000003        0.0000000000000000       0.55000000000000004     
  0.30000000000000004        0.0000000000000000       0.60000000000000009     
  0.35000000000000003        5.0000000000000003E-002  0.60000000000000009     
  0.30000000000000004        5.0000000000000003E-002  0.65000000000000002     
  0.35000000000000003        0.0000000000000000       0.65000000000000002     
  0.30000000000000004        0.0000000000000000       0.70000000000000007     
  0.35000000000000003        5.0000000000000003E-002  0.70000000000000007     
  0.30000000000000004        5.0000000000000003E-002  0.75000000000000000     
  0.35000000000000003        0.0000000000000000       0.75000000000000000     
  0.30000000000000004        0.0000000000000000       0.80000000000000004     
  0.35000000000000003        5.0000000000000003E-002  0.80000000000000004     
  0.30000000000000004        5.0000000000000003E-002  0.85000000000000009     
  0.35000000000000003        0.0000000000000000       0.85000000000000009     
  0.30000000000000004        0.0000000000000000       0.90000000000000002     
  0.35000000000000003        5.0000000000000003E-002  0.90000000000000002     
  0.30000000000000004        5.0000000000000003E-002  0.95000000000000007     
  0.35000000000000003        0.0000000000000000       0.95000000000000007     
  0.30000000000000004       0.10000000000000001        0.0000000000000000     
  0.35000000000000003       0.15000000000000002        0.0000000000000000     
  0.30000000000000004       0.15000000000000002        5.0000000000000003E-002
  0.35000000000000003       0.10000000000000001        5.0000000000000003E-002
  0.30000000000000004       0.10000000000000001       0.10000000000000001     
  0.35000000000000003       0.15000000000000002       0.10000000000000001     
  0.30000000000000004       0.15000000000000002       0.15000000000000002     
  0.35000000000000003       0.10000000000000001       0.15000000000000002     
  0.30000000000000004       0.10000000000000001       0.20000000000000001     
  0.35000000000000003       0.15000000000000002       0.20000000000000001     
  0.30000000000000004       0.15000000000000002       0.25000000000000000     
  0.35000000000000003       0.10000000000000001       0.25000000000000000     
  0.30000000000000004       0.10000000000000001       0.30000000000000004     
  0.35000000000000003       0.15000000000000002       0.30000000000000004     
  0.30000000000000004       0.15000000000000002       0.35000000000000003     
  0.35000000000000003       0.10000000000000001       0.35000000000000003     
  0.30000000000000004       0.10000000000000001       0.40000000000000002     
  0.35000000000000003       0.15000000000000002       0.40000000000000002     
  0.30000000000000004       0.15000000000000002       0.45000000000000001     
  0.35000000000000003       0.10000000000000001       0.45000000000000001     
  0.30000000000000004       0.10000000000000001       0.50000000000000000     
  0.35000000000000003       0.15000000000000002       0.50000000000000000     
  0.30000000000000004       0.15000000000000002       0.55000000000000004     
  0.35000000000000003       0.10000000000000001       0.55000000000000004     
  0.30000000000000004       0.10000000000000001       0.60000000000000009     
  0.35000000000000003       0.15000000000000002       0.60000000000000009     
  0.30000000000000004       0.15000000000000002       0.65000000000000002     
  0.35000000000000003       0.10000000000000001       0.65000000000000002     
  0.30000000000000004       0.10000000000000001       0.70000000000000007     
  0.35000000000000003       0.15000000000000002       0.70000000000000007     
  0.30000000000000004       0.15000000000000002       0.75000000000000000     
  0.35000000000000003       0.10000000000000001       0.75000000000000000     
  0.30000000000000004       0.10000000000000001       0.80000000000000004     
  0.35000000000000003       0.15000000000000002       0.80000000000000004     
  0.30000000000000004       0.15000000000000002       0.85000000000000009     
  0.35000000000000003       0.10000000000000001       0.85000000000000009     
  0.30000000000000004       0.10000000000000001       0.90000000000000002     
  0.35000000000000003       0.15000000000000002       0.90000000000000002     
  0.30000000000000004       0.15000000000000002       0.95000000000000007     
  0.35000000000000003       0.10000000000000001       0.95000000000000007     
  0.30000000000000004       0.20000000000000001        0.0000000000000000     
  0.35000000000000003       0.25000000000000000        0.0000000000000000     
  0.30000000000000004       0.25000000000000000        5.0000000000000003E-002
  0.35000000000000003       0.20000000000000001        5.0000000000000003E-002
  0.30000000000000004       0.20000000000000001       0.10000000000000001     
  0.35000000000000003       0.25000000000000000       0.10000000000000001     
  0.30000000000000004       0.25000000000000000       0.15000000000000002     
  0.35000000000000003       0.20000000000000001       0.15000000000000002     
  0.30000000000000004       0.20000000000000001       0.20000000000000001     
  0.35000000000000003       0.25000000000000000       0.20000000000000001     
  0.30000000000000004       0.25000000000000000       0.25000000000000000     
  0.35000000000000003       0.20000000000000001       0.25000000000000000     
  0.30000000000000004       0.20000000000000001       0.30000000000000004     
  0.35000000000000003       0.25000000000000000       0.30000000000000004     
  0.30000000000000004       0.25000000000000000       0.35000000000000003     
  0.35000000000000003       0.20000000000000001       0.35000000000000003     
  0.30000000000000004       0.20000000000000001       0.40000000000000002     
  0.35000000000000003       0.25000000000000000       0.40000000000000002     
  0.30000000000000004       0.25000000000000000       0.45000000000000001     
  0.35000000000000003       0.20000000000000001       0.45000000000000001     
  0.30000000000000004       0.20000000000000001       0.50000000000000000     
  0.35000000000000003       0.25000000000000000       0.50000000000000000     
  0.30000000000000004       0.25000000000000000       0.55000000000000004     
  0.35000000000000003       0.20000000000000001       0.55000000000000004     
  0.30000000000000004       0.20000000000000001       0.60000000000000009     
  0.35000000000000003       0.25000000000000000       0.60000000000000009     
  0.30000000000000004       0.25000000000000000       0.65000000000000002     
  0.35000000000000003       0.20000000000000001       0.65000000000000002     
  0.30000000000000004       0.20000000000000001       0.70000000000000007     
  0.35000000000000003       0.25000000000000000       0.70000000000000007     
  0.30000000000000004       0.25000000000000000       0.75000000000000000     
  0.35000000000000003       0.20000000000000001       0.75000000000000000     
  0.30000000000000004       0.20000000000000001       0.80000000000000004     
  0.35000000000000003       0.25000000000000000       0.80000000000000004     
  0.30000000000000004       0.25000000000000000       0.85000000000000009     
  0.35000000000000003       0.20000000000000001       0.85000000000000009     
  0.30000000000000004       0.20000000000000001       0.90000000000000002     
  0.35000000000000003       0.25000000000000000       0.90000000000000002     
  0.30000000000000004       0.25000000000000000       0.95000000000000007     
  0.35000000000000003       0.20000000000000001       0.95000000000000007     
  0.30000000000000004       0.30000000000000004        0.0000000000000000     
  0.35000000000000003       0.35000000000000003        0.0000000000000000     
  0.30000000000000004       0.35000000000000003        5.0000000000000003E-002
  0.35000000000000003       0.30000000000000004        5.0000000000000003E-002
  0.30000000000000004       0.30000000000000004       0.10000000000000001     
  0.35000000000000003       0.35000000000000003       0.10000000000000001     
  0.30000000000000004       0.35000000000000003       0.15000000000000002     
  0.35000000000000003       0.30000000000000004       0.15000000000000002     
  0.30000000000000004       0.30000000000000004       0.20000000000000001     
  0.35000000000000003       0.35000000000000003       0.20000000000000001     
  0.30000000000000004       0.35000000000000003       0.25000000000000000     
  0.35000000000000003       0.30000000000000004       0.25000000000000000     
  0.30000000000000004       0.30000000000000004       0.30000000000000004     
  0.35000000000000003       0.35000000000000003       0.30000000000000004     
  0.30000000000000004       0.35000000000000003       0.35000000000000003     
  0.35000000000000003       0.30000000000000004       0.35000000000000003     
  0.30000000000000004       0.30000000000000004       0.40000000000000002     
  0.35000000000000003       0.35000000000000003       0.40000000000000002     
  0.30000000000000004       0.35000000000000003       0.45000000000000001     
  0.35000000000000003       0.30000000000000004       0.45000000000000001     
  0.30000000000000004       0.30000000000000004       0.50000000000000000     
  0.35000000000000003       0.35000000000000003       0.50000000000000000     
  0.30000000000000004       0.35000000000000003       0.55000000000000004     
  0.35000000000000003       0.30000000000000004       0.55000000000000004     
  0.30000000000000004       0.30000000000000004       0.60000000000000009     
  0.35000000000000003       0.35000000000000003       0.60000000000000009     
  0.30000000000000004       0.35000000000000003       0.65000000000000002     
  0.35000000000000003       0.30000000000000004       0.65000000000000002     
  0.30000000000000004       0.30000000000000004       0.70000000000000007     
  0.35000000000000003       0.35000000000000003       0.70000000000000007     
  0.30000000000000004       0.35000000000000003       0.75000000000000000     
  0.35000000000000003       0.30000000000000004       0.75000000000000000     
  0.30000000000000004       0.30000000000000004       0.80000000000000004     
  0.35000000000000003       0.35000000000000003       0.80000000000000004     
  0.30000000000000004       0.35000000000000003       0.85000000000000009     
  0.35000000000000003       0.30000000000000004       0.85000000000000009     
  0.30000000000000004       0.30000000000000004       0.90000000000000002     
  0.35000000000000003       0.35000000000000003       0.90000000000000002     
  0.30000000000000004       0.35000000000000003       0.95000000000000007     
  0.35000000000000003       0.30000000000000004       0.95000000000000007     
  0.30000000000000004       0.40000000000000002        0.0000000000000000     
  0.35000000000000003       0.45000000000000001        0.0000000000000000     
  0.30000000000000004       0.45000000000000001        5.0000000000000003E-002
  0.35000000000000003       0.40000000000000002        5.0000000000000003E-002
  0.30000000000000004       0.40000000000000002       0.10000000000000001     
  0.35000000000000003       0.45000000000000001       0.10000000000000001     
  0.30000000000000004       0.45000000000000001       0.15000000000000002     
  0.35000000000000003       0.40000000000000002       0.15000000000000002     
  0.30000000000000004       0.40000000000000002       0.20000000000000001     
  0.35000000000000003       0.45000000000000001       0.20000000000000001     
  0.30000000000000004       0.45000000000000001       0.25000000000000000     
  0.35000000000000003       0.40000000000000002       0.25000000000000000     
  0.30000000000000004       0.40000000000000002       0.30000000000000004     
  0.35000000000000003       0.45000000000000001       0.30000000000000004     
  0.30000000000000004       0.45000000000000001       0.35000000000000003     
  0.35000000000000003       0.40000000000000002       0.35000000000000003     
  0.30000000000000004       0.40000000000000002       0.40000000000000002     
  0.35000000000000003       0.45000000000000001       0.40000000000000002     
  0.30000000000000004       0.45000000000000001       0.45000000000000001     
  0.35000000000000003       0.40000000000000002       0.45000000000000001     
  0.30000000000000004       0.40000000000000002       0.50000000000000000     
  0.35000000000000003       0.45000000000000001       0.50000000000000000     
  0.30000000000000004       0.45000000000000001       0.55000000000000004     
  0.35000000000000003       0.40000000000000002       0.55000000000000004     
  0.30000000000000004       0.40000000000000002       0.60000000000000009     
  0.35000000000000003       0.45000000000000001       0.60000000000000009     
  0.30000000000000004       0.45000000000000001       0.65000000000000002     
  0.35000000000000003       0.40000000000000002       0.65000000000000002     
  0.30000000000000004       0.40000000000000002       0.70000000000000007     
  0.35000000000000003       0.45000000000000001       0.70000000000000007     
  0.30000000000000004       0.45000000000000001       0.75000000000000000     
  0.35000000000000003       0.40000000000000002       0.75000000000000000     
  0.30000000000000004       0.40000000000000002       0.80000000000000004     
  0.35000000000000003       0.45000000000000001       0.80000000000000004     
  0.30000000000000004       0.45000000000000001       0.85000000000000009     
  0.35000000000000003       0.40000000000000002       0.85000000000000009     
  0.30000000000000004       0.40000000000000002       0.90000000000000002     
  0.35000000000000003       0.45000000000000001       0.90000000000000002     
  0.30000000000000004       0.45000000000000001       0.95000000000000007     
  0.35000000000000003       0.40000000000000002       0.95000000000000007     
  0.30000000000000004       0.50000000000000000        0.0000000000000000     
  0.35000000000000003       0.55000000000000004        0.0000000000000000     
  0.30000000000000004       0.55000000000000004        5.0000000000000003E-002
  0.35000000000000003       0.50000000000000000        5.0000000000000003E-002
  0.30000000000000004       0.50000000000000000       0.10000000000000001     
  0.35000000000000003       0.55000000000000004       0.10000000000000001     
  0.30000000000000004       0.55000000000000004       0.15000000000000002     
  0.35000000000000003       0.50000000000000000       0.15000000000000002     
  0.30000000000000004       0.50000000000000000       0.20000000000000001     
  0.35000000000000003       0.55000000000000004       0.20000000000000001     
  0.30000000000000004       0.55000000000000004       0.25000000000000000     
  0.35000000000000003       0.50000000000000000       0.25000000000000000     
  0.30000000000000004       0.50000000000000000       0.30000000000000004     
  0.35000000000000003       0.55000000000000004       0.30000000000000004     
  0.30000000000000004       0.55000000000000004       0.35000000000000003     
  0.35000000000000003       0.50000000000000000       0.35000000000000003     
  0.30000000000000004       0.50000000000000000       0.40000000000000002     
  0.35000000000000003       0.55000000000000004       0.40000000000000002     
  0.30000000000000004       0.55000000000000004       0.45000000000000001     
  0.35000000000000003       0.50000000000000000       0.45000000000000001     
  0.30000000000000004       0.50000000000000000       0.50000000000000000     
  0.35000000000000003       0.55000000000000004       0.50000000000000000     
  0.30000000000000004       0.55000000000000004       0.55000000000000004     
  0.35000000000000003       0.50000000000000000       0.55000000000000004     
  0.30000000000000004       0.50000000000000000       0.60000000000000009     
  0.35000000000000003       0.55000000000000004       0.60000000000000009     
  0.30000000000000004       0.55000000000000004       0.65000000000000002     
  0.35000000000000003       0.50000000000000000       0.65000000000000002     
  0.30000000000000004       0.50000000000000000       0.70000000000000007     
  0.35000000000000003       0.55000000000000004       0.70000000000000007     
  0.30000000000000004       0.55000000000000004       0.75000000000000000     
  0.35000000000000003       0.50000000000000000       0.75000000000000000     
  0.30000000000000004       0.50000000000000000       0.80000000000000004     
  0.35000000000000003       0.55000000000000004       0.80000000000000004     
  0.30000000000000004       0.55000000000000004       0.85000000000000009     
  0.35000000000000003       0.50000000000000000       0.85000000000000009     
  0.30000000000000004       0.50000000000000000       0.90000000000000002     
  0.35000000000000003       0.55000000000000004       0.90000000000000002     
  0.30000000000000004       0.55000000000000004       0.95000000000000007     
  0.35000000000000003       0.50000000000000000       0.95000000000000007     
  0.30000000000000004       0.60000000000000009        0.0000000000000000     
  0.35000000000000003       0.65000000000000002        0.0000000000000000     
  0.30000000000000004       0.65000000000000002        5.0000000000000003E-002
  0.35000000000000003       0.60000000000000009        5.0000000000000003E-002
  0.30000000000000004       0.60000000000000009       0.10000000000000001     
  0.35000000000000003       0.65000000000000002       0.10000000000000001     
  0.30000000000000004       0.65000000000000002       0.15000000000000002     
  0.35000000000000003       0.60000000000000009       0.15000000000000002     
  0.30000000000000004       0.60000000000000009       0.20000000000000001     
  0.35000000000000003       0.65000000000000002       0.20000000000000001     
  0.30000000000000004       0.65000000000000002       0.25000000000000000     
  0.35000000000000003       0.60000000000000009       0.25000000000000000     
  0.30000000000000004       0.60000000000000009       0.30000000000000004     
  0.35000000000000003       0.65000000000000002       0.30000000000000004     
  0.30000000000000004       0.65000000000000002       0.35000000000000003     
  0.35000000000000003       0.60000000000000009       0.35000000000000003     
  0.30000000000000004       0.60000000000000009       0.40000000000000002     
  0.35000000000000003       0.65000000000000002       0.40000000000000002     
  0.30000000000000004       0.65000000000000002       0.45000000000000001     
  0.35000000000000003       0.60000000000000009       0.45000000000000001     
  0.30000000000000004       0.60000000000000009       0.50000000000000000     
  0.35000000000000003       0.65000000000000002       0.50000000000000000     
  0.30000000000000004       0.65000000000000002       0.55000000000000004     
  0.35000000000000003       0.60000000000000009       0.55000000000000004     
  0.30000000000000004       0.60000000000000009       0.60000000000000009     
  0.35000000000000003       0.65000000000000002       0.60000000000000009     
  0.30000000000000004       0.65000000000000002       0.65000000000000002     
  0.35000000000000003       0.60000000000000009       0.65000000000000002     
  0.30000000000000004       0.60000000000000009       0.70000000000000007     
  0.35000000000000003       0.65000000000000002       0.70000000000000007     
  0.30000000000000004       0.65000000000000002       0.75000000000000000     
  0.35000000000000003       0.60000000000000009       0.75000000000000000     
  0.30000000000000004       0.60000000000000009       0.80000000000000004     
  0.35000000000000003       0.65000000000000002       0.80000000000000004     
  0.30000000000000004       0.65000000000000002       0.85000000000000009     
  0.35000000000000003       0.60000000000000009       0.85000000000000009     
  0.30000000000000004       0.60000000000000009       0.90000000000000002     
  0.35000000000000003       0.65000000000000002       0.90000000000000002     
  0.30000000000000004       0.65000000000000002       0.95000000000000007     
  0.35000000000000003       0.60000000000000009       0.95000000000000007     
  0.30000000000000004       0.70000000000000007        0.0000000000000000     
  0.35000000000000003       0.75000000000000000        0.0000000000000000     
  0.30000000000000004       0.75000000000000000        5.0000000000000003E-002
  0.35000000000000003       0.70000000000000007        5.0000000000000003E-002
  0.30000000000000004       0.70000000000000007       0.10000000000000001     
  0.35000000000000003       0.75000000000000000       0.10000000000000001     
  0.30000000000000004       0.75000000000000000       0.15000000000000002     
  0.35000000000000003       0.70000000000000007       0.15000000000000002     
  0.30000000000000004       0.70000000000000007       0.20000000000000001     
  0.35000000000000003       0.75000000000000000       0.20000000000000001     
  0.30000000000000004       0.75000000000000000       0.25000000000000000     
  0.35000000000000003       0.70000000000000007       0.25000000000000000     
  0.30000000000000004       0.70000000000000007       0.30000000000000004     
  0.35000000000000003       0.75000000000000000       0.30000000000000004     
  0.30000000000000004       0.75000000000000000       0.35000000000000003     
  0.35000000000000003       0.70000000000000007       0.35000000000000003     
  0.30000000000000004       0.70000000000000007       0.40000000000000002     
  0.35000000000000003       0.75000000000000000       0.40000000000000002     
  0.30000000000000004       0.75000000000000000       0.45000000000000001     
  0.35000000000000003       0.70000000000000007       0.45000000000000001     
  0.30000000000000004       0.70000000000000007       0.50000000000000000     
  0.35000000000000003       0.75000000000000000       0.50000000000000000     
  0.30000000000000004       0.75000000000000000       0.55000000000000004     
  0.35000000000000003       0.70000000000000007       0.55000000000000004     
  0.30000000000000004       0.70000000000000007       0.60000000000000009     
  0.35000000000000003       0.75000000000000000       0.60000000000000009     
  0.30000000000000004       0.75000000000000000       0.65000000000000002     
  0.35000000000000003       0.70000000000000007       0.65000000000000002     
  0.30000000000000004       0.70000000000000007       0.70000000000000007     
  0.35000000000000003       0.75000000000000000       0.70000000000000007     
  0.30000000000000004       0.75000000000000000       0.75000000000000000     
  0.35000000000000003       0.70000000000000007       0.75000000000000000     
  0.30000000000000004       0.70000000000000007       0.80000000000000004     
  0.35000000000000003       0.75000000000000000       0.80000000000000004     
  0.30000000000000004       0.75000000000000000       0.85000000000000009     
  0.35000000000000003       0.70000000000000007       0.85000000000000009     
  0.30000000000000004       0.70000000000000007       0.90000000000000002     
  0.35000000000000003       0.75000000000000000       0.90000000000000002     
  0.30000000000000004       0.75000000000000000       0.95000000000000007     
  0.35000000000000003       0.70000000000000007       0.95000000000000007     
  0.30000000000000004       0.80000000000000004        0.0000000000000000     
  0.35000000000000003       0.85000000000000009        0.0000000000000000     
  0.30000000000000004       0.85000000000000009        5.0000000000000003E-002
  0.35000000000000003       0.80000000000000004        5.0000000000000003E-002
  0.30000000000000004       0.80000000000000004       0.10000000000000001     
  0.35000000000000003       0.85000000000000009       0.10000000000000001     
  0.30000000000000004       0.85000000000000009       0.15000000000000002     
  0.35000000000000003       0.80000000000000004       0.15000000000000002     
  0.30000000000000004       0.80000000000000004       0.20000000000000001     
  0.35000000000000003       0.85000000000000009       0.20000000000000001     
  0.30000000000000004       0.85000000000000009       0.25000000000000000     
  0.35000000000000003       0.80000000000000004       0.25000000000000000     
  0.30000000000000004       0.80000000000000004       0.30000000000000004     
  0.35000000000000003       0.85000000000000009       0.30000000000000004     
  0.30000000000000004       0.85000000000000009       0.35000000000000003     
  0.35000000000000003       0.80000000000000004       0.35000000000000003     
  0.30000000000000004       0.80000000000000004       0.40000000000000002     
  0.35000000000000003       0.85000000000000009       0.40000000000000002     
  0.30000000000000004       0.85000000000000009       0.45000000000000001     
  0.35000000000000003       0.80000000000000004       0.45000000000000001     
  0.30000000000000004       0.80000000000000004       0.50000000000000000     
  0.35000000000000003       0.85000000000000009       0.50000000000000000     
  0.30000000000000004       0.85000000000000009       0.55000000000000004     
  0.35000000000000003       0.80000000000000004       0.55000000000000004     
  0.30000000000000004       0.80000000000000004       0.60000000000000009     
  0.35000000000000003       0.85000000000000009       0.60000000000000009     
  0.30000000000000004       0.85000000000000009       0.65000000000000002     
  0.35000000000000003       0.80000000000000004       0.65000000000000002     
  0.30000000000000004       0.80000000000000004       0.70000000000000007     
  0.35000000000000003       0.85000000000000009       0.70000000000000007     
  0.30000000000000004       0.85000000000000009       0.75000000000000000     
  0.35000000000000003       0.80000000000000004       0.75000000000000000     
  0.30000000000000004       0.80000000000000004       0.80000000000000004     
  0.35000000000000003       0.85000000000000009       0.80000000000000004     
  0.30000000000000004       0.85000000000000009       0.85000000000000009     
  0.35000000000000003       0.80000000000000004       0.85000000000000009     
  0.30000000000000004       0.80000000000000004       0.90000000000000002     
  0.35000000000000003       0.85000000000000009       0.90000000000000002     
  0.30000000000000004       0.85000000000000009       0.95000000000000007     
  0.35000000000000003       0.80000000000000004       0.95000000000000007     
  0.30000000000000004       0.90000000000000002        0.0000000000000000     
  0.35000000000000003       0.95000000000000007        0.0000000000000000     
  0.30000000000000004       0.95000000000000007        5.0000000000000003E-002
  0.35000000000000003       0.90000000000000002        5.0000000000000003E-002
  0.30000000000000004       0.90000000000000002       0.10000000000000001     
  0.35000000000000003       0.95000000000000007       0.10000000000000001     
  0.30000000000000004       0.95000000000000007       0.15000000000000002     
  0.35000000000000003       0.90000000000000002       0.15000000000000002     
  0.30000000000000004       0.90000000000000002       0.20000000000000001     
  0.35000000000000003       0.95000000000000007       0.20000000000000001     
  0.30000000000000004       0.95000000000000007       0.25000000000000000     
  0.35000000000000003       0.90000000000000002       0.25000000000000000     
  0.30000000000000004       0.90000000000000002       0.30000000000000004     
  0.35000000000000003       0.95000000000000007       0.30000000000000004     
  0.30000000000000004       0.95000000000000007       0.35000000000000003     
  0.35000000000000003       0.90000000000000002       0.35000000000000003     
  0.30000000000000004       0.90000000000000002       0.40000000000000002     
  0.35000000000000003       0.95000000000000007       0.40000000000000002     
  0.30000000000000004       0.95000000000000007       0.45000000000000001     
  0.35000000000000003       0.90000000000000002       0.45000000000000001     
  0.30000000000000004       0.90000000000000002       0.50000000000000000     
  0.35000000000000003       0.95000000000000007       0.50000000000000000     
  0.30000000000000004       0.95000000000000007       0.55000000000000004     
  0.35000000000000003       0.90000000000000002       0.55000000000000004     
  0.30000000000000004       0.90000000000000002       0.60000000000000009     
  0.35000000000000003       0.95000000000000007       0.60000000000000009     
  0.30000000000000004       0.95000000000000007       0.65000000000000002     
  0.35000000000000003       0.90000000000000002       0.65000000000000002     
  0.30000000000000004       0.90000000000000002       0.70000000000000007     
  0.35000000000000003       0.95000000000000007       0.70000000000000007     
  0.30000000000000004       0.95000000000000007       0.75000000000000000     
  0.35000000000000003       0.90000000000000002       0.75000000000000000     
  0.30000000000000004       0.90000000000000002       0.80000000000000004     
  0.35000000000000003       0.95000000000000007       0.80000000000000004     
  0.30000000000000004       0.95000000000000007       0.85000000000000009     
  0.35000000000000003       0.90000000000000002       0.85000000000000009     
  0.30000000000000004       0.90000000000000002       0.90000000000000002     
  0.35000000000000003       0.95000000000000007       0.90000000000000002     
  0.30000000000000004       0.95000000000000007       0.95000000000000007     
  0.35000000000000003       0.90000000000000002       0.95000000000000007     
  0.40000000000000002        0.0000000000000000        0.0000000000000000     
  0.45000000000000001        5.0000000000000003E-002   0.0000000000000000     
  0.40000000000000002        5.0000000000000003E-002   5.0000000000000003E-002
  0.45000000000000001        0.0000000000000000        5.0000000000000003E-002
  0.40000000000000002        0.0000000000000000       0.10000000000000001     
  0.45000000000000001        5.0000000000000003E-002  0.10000000000000001     
  0.40000000000000002        5.0000000000000003E-002  0.15000000000000002     
  0.45000000000000001        0.0000000000000000       0.15000000000000002     
  0.40000000000000002        0.0000000000000000       0.20000000000000001     
  0.45000000000000001        5.0000000000000003E-002  0.20000000000000001     
  0.40000000000000002        5.0000000000000003E-002  0.25000000000000000     
  0.45000000000000001        0.0000000000000000       0.25000000000000000     
  0.40000000000000002        0.0000000000000000       0.30000000000000004     
  0.45000000000000001        5.0000000000000003E-002  0.30000000000000004     
  0.40000000000000002        5.0000000000000003E-002  0.35000000000000003     
  0.45000000000000001        0.0000000000000000       0.35000000000000003     
  0.40000000000000002        0.0000000000000000       0.40000000000000002     
  0.45000000000000001        5.0000000000000003E-002  0.40000000000000002     
  0.40000000000000002        5.0000000000000003E-002  0.45000000000000001     
  0.45000000000000001        0.0000000000000000       0.45000000000000001     
  0.40000000000000002        0.0000000000000000       0.50000000000000000     
  0.45000000000000001        5.0000000000000003E-002  0.50000000000000000     
  0.40000000000000002        5.0000000000000003E-002  0.55000000000000004     
  0.45000000000000001        0.0000000000000000       0.55000000000000004     
  0.40000000000000002        0.0000000000000000       0.60000000000000009     
  0.45000000000000001        5.0000000000000003E-002  0.60000000000000009     
  0.40000000000000002        5.0000000000000003E-002  0.65000000000000002     
  0.45000000000000001        0.0000000000000000       0.65000000000000002     
  0.40000000000000002        0.0000000000000000       0.70000000000000007     
  0.45000000000000001        5.0000000000000003E-002  0.70000000000000007     
  0.40000000000000002        5.0000000000000003E-002  0.75000000000000000     
  0.45000000000000001        0.0000000000000000       0.75000000000000000     
  0.40000000000000002        0.0000000000000000       0.80000000000000004     
  0.45000000000000001        5.0000000000000003E-002  0.80000000000000004     
  0.40000000000000002        5.0000000000000003E-002  0.85000000000000009     
  0.45000000000000001        0.0000000000000000       0.85000000000000009     
  0.40000000000000002        0.0000000000000000       0.90000000000000002     
  0.45000000000000001        5.0000000000000003E-002  0.90000000000000002     
  0.40000000000000002        5.0000000000000003E-002  0.95000000000000007     
  0.45000000000000001        0.0000000000000000       0.95000000000000007     
  0.40000000000000002       0.10000000000000001        0.0000000000000000     
  0.45000000000000001       0.15000000000000002        0.0000000000000000     
  0.40000000000000002       0.15000000000000002        5.0000000000000003E-002
  0.45000000000000001       0.10000000000000001        5.0000000000000003E-002
  0.40000000000000002       0.10000000000000001       0.10000000000000001     
  0.45000000000000001       0.15000000000000002       0.10000000000000001     
  0.40000000000000002       0.15000000000000002       0.15000000000000002     
  0.45000000000000001       0.10000000000000001       0.15000000000000002     
  0.40000000000000002       0.10000000000000001       0.20000000000000001     
  0.45000000000000001       0.15000000000000002       0.20000000000000001     
  0.40000000000000002       0.15000000000000002       0.25000000000000000     
  0.45000000000000001       0.10000000000000001       0.25000000000000000     
  0.40000000000000002       0.10000000000000001       0.30000000000000004     
  0.45000000000000001       0.15000000000000002       0.30000000000000004     
  0.40000000000000002       0.15000000000000002       0.35000000000000003     
  0.45000000000000001       0.10000000000000001       0.35000000000000003     
  0.40000000000000002       0.10000000000000001       0.40000000000000002     
  0.45000000000000001       0.15000000000000002       0.40000000000000002     
  0.40000000000000002       0.15000000000000002       0.45000000000000001     
  0.45000000000000001       0.10000000000000001       0.45000000000000001     
  0.40000000000000002       0.10000000000000001       0.50000000000000000     
  0.45000000000000001       0.15000000000000002       0.50000000000000000     
  0.40000000000000002       0.15000000000000002       0.55000000000000004     
  0.45000000000000001       0.10000000000000001       0.55000000000000004     
  0.40000000000000002       0.10000000000000001       0.60000000000000009     
  0.45000000000000001       0.15000000000000002       0.60000000000000009     
  0.40000000000000002       0.15000000000000002       0.65000000000000002     
  0.45000000000000001       0.10000000000000001       0.65000000000000002     
  0.40000000000000002       0.10000000000000001       0.70000000000000007     
  0.45000000000000001       0.15000000000000002       0.70000000000000007     
  0.40000000000000002       0.15000000000000002       0.75000000000000000     
  0.45000000000000001       0.10000000000000001       0.75000000000000000     
  0.40000000000000002       0.10000000000000001       0.80000000000000004     
  0.45000000000000001       0.15000000000000002       0.80000000000000004     
  0.40000000000000002       0.15000000000000002       0.85000000000000009     
  0.45000000000000001       0.10000000000000001       0.85000000000000009     
  0.40000000000000002       0.10000000000000001       0.90000000000000002     
  0.45000000000000001       0.15000000000000002       0.90000000000000002     
  0.40000000000000002       0.15000000000000002       0.95000000000000007     
  0.45000000000000001       0.10000000000000001       0.95000000000000007     
  0.40000000000000002       0.20000000000000001        0.0000000000000000     
  0.45000000000000001       0.25000000000000000        0.0000000000000000     
  0.40000000000000002       0.25000000000000000        5.0000000000000003E-002
  0.45000000000000001       0.20000000000000001        5.0000000000000003E-002
  0.40000000000000002       0.20000000000000001       0.10000000000000001     
  0.45000000000000001       0.25000000000000000       0.10000000000000001     
  0.40000000000000002       0.25000000000000000       0.15000000000000002     
  0.45000000000000001       0.20000000000000001       0.15000000000000002     
  0.40000000000000002       0.20000000000000001       0.20000000000000001     
  0.45000000000000001       0.25000000000000000       0.20000000000000001     
  0.40000000000000002       0.25000000000000000       0.25000000000000000     
  0.45000000000000001       0.20000000000000001       0.25000000000000000     
  0.40000000000000002       0.20000000000000001       0.30000000000000004     
  0.45000000000000001       0.25000000000000000       0.30000000000000004     
  0.40000000000000002       0.25000000000000000       0.35000000000000003     
  0.45000000000000001       0.20000000000000001       0.35000000000000003     
  0.40000000000000002       0.20000000000000001       0.40000000000000002     
  0.45000000000000001       0.25000000000000000       0.40000000000000002     
  0.40000000000000002       0.25000000000000000       0.45000000000000001     
  0.45000000000000001       0.20000000000000001       0.45000000000000001     
  0.40000000000000002       0.20000000000000001       0.50000000000000000     
  0.45000000000000001       0.25000000000000000       0.50000000000000000     
  0.40000000000000002       0.25000000000000000       0.55000000000000004     
  0.45000000000000001       0.20000000000000001       0.55000000000000004     
  0.40000000000000002       0.20000000000000001       0.60000000000000009     
  0.45000000000000001       0.25000000000000000       0.60000000000000009     
  0.40000000000000002       0.25000000000000000       0.65000000000000002     
  0.45000000000000001       0.20000000000000001       0.65000000000000002     
  0.40000000000000002       0.20000000000000001       0.70000000000000007     
  0.45000000000000001       0.25000000000000000       0.70000000000000007     
  0.40000000000000002       0.25000000000000000       0.75000000000000000     
  0.45000000000000001       0.20000000000000001       0.75000000000000000     
  0.40000000000000002       0.20000000000000001       0.80000000000000004     
  0.45000000000000001       0.25000000000000000       0.80000000000000004     
  0.40000000000000002       0.25000000000000000       0.85000000000000009     
  0.45000000000000001       0.20000000000000001       0.85000000000000009     
  0.40000000000000002       0.20000000000000001       0.90000000000000002     
  0.45000000000000001       0.25000000000000000       0.90000000000000002     
  0.40000000000000002       0.25000000000000000       0.95000000000000007     
  0.45000000000000001       0.20000000000000001       0.95000000000000007     
  0.40000000000000002       0.30000000000000004        0.0000000000000000     
  0.45000000000000001       0.35000000000000003        0.0000000000000000     
  0.40000000000000002       0.35000000000000003        5.0000000000000003E-002
  0.45000000000000001       0.30000000000000004        5.0000000000000003E-002
  0.40000000000000002       0.30000000000000004       0.10000000000000001     
  0.45000000000000001       0.35000000000000003       0.10000000000000001     
  0.40000000000000002       0.35000000000000003       0.15000000000000002     
  0.45000000000000001       0.30000000000000004       0.15000000000000002     
  0.40000000000000002       0.30000000000000004       0.20000000000000001     
  0.45000000000000001       0.35000000000000003       0.20000000000000001     
  0.40000000000000002       0.35000000000000003       0.25000000000000000     
  0.45000000000000001       0.30000000000000004       0.25000000000000000     
  0.40000000000000002       0.30000000000000004       0.30000000000000004     
  0.45000000000000001       0.35000000000000003       0.30000000000000004     
  0.40000000000000002       0.35000000000000003       0.35000000000000003     
  0.45000000000000001       0.30000000000000004       0.35000000000000003     
  0.40000000000000002       0.30000000000000004       0.40000000000000002     
  0.45000000000000001       0.35000000000000003       0.40000000000000002     
  0.40000000000000002       0.35000000000000003       0.45000000000000001     
  0.45000000000000001       0.30000000000000004       0.45000000000000001     
  0.40000000000000002       0.30000000000000004       0.50000000000000000     
  0.45000000000000001       0.35000000000000003       0.50000000000000000     
  0.40000000000000002       0.35000000000000003       0.55000000000000004     
  0.45000000000000001       0.30000000000000004       0.55000000000000004     
  0.40000000000000002       0.30000000000000004       0.60000000000000009     
  0.45000000000000001       0.35000000000000003       0.60000000000000009     
  0.40000000000000002       0.35000000000000003       0.65000000000000002     
  0.45000000000000001       0.30000000000000004       0.65000000000000002     
  0.40000000000000002       0.30000000000000004       0.70000000000000007     
  0.45000000000000001       0.35000000000000003       0.70000000000000007     
  0.40000000000000002       0.35000000000000003       0.75000000000000000     
  0.45000000000000001       0.30000000000000004       0.75000000000000000     
  0.40000000000000002       0.30000000000000004       0.80000000000000004     
  0.45000000000000001       0.35000000000000003       0.80000000000000004     
  0.40000000000000002       0.35000000000000003       0.85000000000000009     
  0.45000000000000001       0.30000000000000004       0.85000000000000009     
  0.40000000000000002       0.30000000000000004       0.90000000000000002     
  0.45000000000000001       0.35000000000000003       0.90000000000000002     
  0.40000000000000002       0.35000000000000003       0.95000000000000007     
  0.45000000000000001       0.30000000000000004       0.95000000000000007     
  0.40000000000000002       0.40000000000000002        0.0000000000000000     
  0.45000000000000001       0.45000000000000001        0.0000000000000000     
  0.40000000000000002       0.45000000000000001        5.0000000000000003E-002
  0.45000000000000001       0.40000000000000002        5.0000000000000003E-002
  0.40000000000000002       0.40000000000000002       0.10000000000000001     
  0.45000000000000001       0.45000000000000001       0.10000000000000001     
  0.40000000000000002       0.45000000000000001       0.15000000000000002     
  0.45000000000000001       0.40000000000000002       0.15000000000000002     
  0.40000000000000002       0.40000000000000002       0.20000000000000001     
  0.45000000000000001       0.45000000000000001       0.20000000000000001     
  0.40000000000000002       0.45000000000000001       0.25000000000000000     
  0.45000000000000001       0.40000000000000002       0.25000000000000000     
  0.40000000000000002       0.40000000000000002       0.30000000000000004     
  0.45000000000000001       0.45000000000000001       0.30000000000000004     
  0.40000000000000002       0.45000000000000001       0.35000000000000003     
  0.45000000000000001       0.40000000000000002       0.35000000000000003     
  0.40000000000000002       0.40000000000000002       0.40000000000000002     
  0.45000000000000001       0.45000000000000001       0.40000000000000002     
  0.40000000000000002       0.45000000000000001       0.45000000000000001     
  0.45000000000000001       0.40000000000000002       0.45000000000000001     
  0.40000000000000002       0.40000000000000002       0.50000000000000000     
  0.45000000000000001       0.45000000000000001       0.50000000000000000     
  0.40000000000000002       0.45000000000000001       0.55000000000000004     
  0.45000000000000001       0.40000000000000002       0.55000000000000004     
  0.40000000000000002       0.40000000000000002       0.60000000000000009     
  0.45000000000000001       0.45000000000000001       0.60000000000000009     
  0.40000000000000002       0.45000000000000001       0.65000000000000002     
  0.45000000000000001       0.40000000000000002       0.65000000000000002     
  0.40000000000000002       0.40000000000000002       0.70000000000000007     
  0.45000000000000001       0.45000000000000001       0.70000000000000007     
  0.40000000000000002       0.45000000000000001       0.75000000000000000     
  0.45000000000000001       0.40000000000000002       0.75000000000000000     
  0.40000000000000002       0.40000000000000002       0.80000000000000004     
  0.45000000000000001       0.45000000000000001       0.80000000000000004     
  0.40000000000000002       0.45000000000000001       0.85000000000000009     
  0.45000000000000001       0.40000000000000002       0.85000000000000009     
  0.40000000000000002       0.40000000000000002       0.90000000000000002     
  0.45000000000000001       0.45000000000000001       0.90000000000000002     
  0.40000000000000002       0.45000000000000001       0.95000000000000007     
  0.45000000000000001       0.40000000000000002       0.95000000000000007     
  0.40000000000000002       0.50000000000000000        0.0000000000000000     
  0.45000000000000001       0.55000000000000004        0.0000000000000000     
  0.40000000000000002       0.55000000000000004        5.0000000000000003E-002
  0.45000000000000001       0.50000000000000000        5.0000000000000003E-002
  0.40000000000000002       0.50000000000000000       0.10000000000000001     
  0.45000000000000001       0.55000000000000004       0.10000000000000001     
  0.40000000000000002       0.55000000000000004       0.15000000000000002     
  0.45000000000000001       0.50000000000000000       0.15000000000000002     
  0.40000000000000002       0.50000000000000000       0.20000000000000001     
  0.45000000000000001       0.55000000000000004       0.20000000000000001     
  0.40000000000000002       0.55000000000000004       0.25000000000000000     
  0.45000000000000001       0.50000000000000000       0.25000000000000000     
  0.40000000000000002       0.50000000000000000       0.30000000000000004     
  0.45000000000000001       0.55000000000000004       0.30000000000000004     
  0.40000000000000002       0.55000000000000004       0.35000000000000003     
  0.45000000000000001       0.50000000000000000       0.35000000000000003     
  0.40000000000000002       0.50000000000000000       0.40000000000000002     
  0.45000000000000001       0.55000000000000004       0.40000000000000002     
  0.40000000000000002       0.55000000000000004       0.45000000000000001     
  0.45000000000000001       0.50000000000000000       0.45000000000000001     
  0.40000000000000002       0.50000000000000000       0.50000000000000000     
  0.45000000000000001       0.55000000000000004       0.50000000000000000     
  0.40000000000000002       0.55000000000000004       0.55000000000000004     
  0.45000000000000001       0.50000000000000000       0.55000000000000004     
  0.40000000000000002       0.50000000000000000       0.60000000000000009     
  0.45000000000000001       0.55000000000000004       0.60000000000000009     
  0.40000000000000002       0.55000000000000004       0.65000000000000002     
  0.45000000000000001       0.50000000000000000       0.65000000000000002     
  0.40000000000000002       0.50000000000000000       0.70000000000000007     
  0.45000000000000001       0.55000000000000004       0.70000000000000007     
  0.40000000000000002       0.55000000000000004       0.75000000000000000     
  0.45000000000000001       0.50000000000000000       0.75000000000000000     
  0.40000000000000002       0.50000000000000000       0.80000000000000004     
  0.45000000000000001       0.55000000000000004       0.80000000000000004     
  0.40000000000000002       0.55000000000000004       0.85000000000000009     
  0.45000000000000001       0.50000000000000000       0.85000000000000009     
  0.40000000000000002       0.50000000000000000       0.90000000000000002     
  0.45000000000000001       0.55000000000000004       0.90000000000000002     
  0.40000000000000002       0.55000000000000004       0.95000000000000007     
  0.45000000000000001       0.50000000000000000       0.95000000000000007     
  0.40000000000000002       0.60000000000000009        0.0000000000000000     
  0.45000000000000001       0.65000000000000002        0.0000000000000000     
  0.40000000000000002       0.65000000000000002        5.0000000000000003E-002
  0.45000000000000001       0.60000000000000009        5.0000000000000003E-002
  0.40000000000000002       0.60000000000000009       0.10000000000000001     
  0.45000000000000001       0.65000000000000002       0.10000000000000001     
  0.40000000000000002       0.65000000000000002       0.15000000000000002     
  0.45000000000000001       0.60000000000000009       0.15000000000000002     
  0.40000000000000002       0.60000000000000009       0.20000000000000001     
  0.45000000000000001       0.65000000000000002       0.20000000000000001     
  0.40000000000000002       0.65000000000000002       0.25000000000000000     
  0.45000000000000001       0.60000000000000009       0.25000000000000000     
  0.40000000000000002       0.60000000000000009       0.30000000000000004     
  0.45000000000000001       0.65000000000000002       0.30000000000000004     
  0.40000000000000002       0.65000000000000002       0.35000000000000003     
  0.45000000000000001       0.60000000000000009       0.35000000000000003     
  0.40000000000000002       0.60000000000000009       0.40000000000000002     
  0.45000000000000001       0.65000000000000002       0.40000000000000002     
  0.40000000000000002       0.65000000000000002       0.45000000000000001     
  0.45000000000000001       0.60000000000000009       0.45000000000000001     
  0.40000000000000002       0.60000000000000009       0.50000000000000000     
  0.45000000000000001       0.65000000000000002       0.50000000000000000     
  0.40000000000000002       0.65000000000000002       0.55000000000000004     
  0.45000000000000001       0.60000000000000009       0.55000000000000004     
  0.40000000000000002       0.60000000000000009       0.60000000000000009     
  0.45000000000000001       0.65000000000000002       0.60000000000000009     
  0.40000000000000002       0.65000000000000002       0.65000000000000002     
  0.45000000000000001       0.60000000000000009       0.65000000000000002     
  0.40000000000000002       0.60000000000000009       0.70000000000000007     
  0.45000000000000001       0.65000000000000002       0.70000000000000007     
  0.40000000000000002       0.65000000000000002       0.75000000000000000     
  0.45000000000000001       0.60000000000000009       0.75000000000000000     
  0.40000000000000002       0.60000000000000009       0.80000000000000004     
  0.45000000000000001       0.65000000000000002       0.80000000000000004     
  0.40000000000000002       0.65000000000000002       0.85000000000000009     
  0.45000000000000001       0.60000000000000009       0.85000000000000009     
  0.40000000000000002       0.60000000000000009       0.90000000000000002     
  0.45000000000000001       0.65000000000000002       0.90000000000000002     
  0.40000000000000002       0.65000000000000002       0.95000000000000007     
  0.45000000000000001       0.60000000000000009       0.95000000000000007     
  0.40000000000000002       0.70000000000000007        0.0000000000000000     
  0.45000000000000001       0.75000000000000000        0.0000000000000000     
  0.40000000000000002       0.75000000000000000        5.0000000000000003E-002
  0.45000000000000001       0.70000000000000007        5.0000000000000003E-002
  0.40000000000000002       0.70000000000000007       0.10000000000000001     
  0.45000000000000001       0.75000000000000000       0.10000000000000001     
  0.40000000000000002       0.75000000000000000       0.15000000000000002     
  0.45000000000000001       0.70000000000000007       0.15000000000000002     
  0.40000000000000002       0.70000000000000007       0.20000000000000001     
  0.45000000000000001       0.75000000000000000       0.20000000000000001     
  0.40000000000000002       0.75000000000000000       0.25000000000000000     
  0.45000000000000001       0.70000000000000007       0.25000000000000000     
  0.40000000000000002       0.70000000000000007       0.30000000000000004     
  0.45000000000000001       0.75000000000000000       0.30000000000000004     
  0.40000000000000002       0.75000000000000000       0.35000000000000003     
  0.45000000000000001       0.70000000000000007       0.35000000000000003     
  0.40000000000000002       0.70000000000000007       0.40000000000000002     
  0.45000000000000001       0.75000000000000000       0.40000000000000002     
  0.40000000000000002       0.75000000000000000       0.45000000000000001     
  0.45000000000000001       0.70000000000000007       0.45000000000000001     
  0.40000000000000002       0.70000000000000007       0.50000000000000000     
  0.45000000000000001       0.75000000000000000       0.50000000000000000     
  0.40000000000000002       0.75000000000000000       0.55000000000000004     
  0.45000000000000001       0.70000000000000007       0.55000000000000004     
  0.40000000000000002       0.70000000000000007       0.60000000000000009     
  0.45000000000000001       0.75000000000000000       0.60000000000000009     
  0.40000000000000002       0.75000000000000000       0.65000000000000002     
  0.45000000000000001       0.70000000000000007       0.65000000000000002     
  0.40000000000000002       0.70000000000000007       0.70000000000000007     
  0.45000000000000001       0.75000000000000000       0.70000000000000007     
  0.40000000000000002       0.75000000000000000       0.75000000000000000     
  0.45000000000000001       0.70000000000000007       0.75000000000000000     
  0.40000000000000002       0.70000000000000007       0.80000000000000004     
  0.45000000000000001       0.75000000000000000       0.80000000000000004     
  0.40000000000000002       0.75000000000000000       0.85000000000000009     
  0.45000000000000001       0.70000000000000007       0.85000000000000009     
  0.40000000000000002       0.70000000000000007       0.90000000000000002     
  0.45000000000000001       0.75000000000000000       0.90000000000000002     
  0.40000000000000002       0.75000000000000000       0.95000000000000007     
  0.45000000000000001       0.70000000000000007       0.95000000000000007     
  0.40000000000000002       0.80000000000000004        0.0000000000000000     
  0.45000000000000001       0.85000000000000009        0.0000000000000000     
  0.40000000000000002       0.85000000000000009        5.0000000000000003E-002
  0.45000000000000001       0.80000000000000004        5.0000000000000003E-002
  0.40000000000000002       0.80000000000000004       0.10000000000000001     
  0.45000000000000001       0.85000000000000009       0.10000000000000001     
  0.40000000000000002       0.85000000000000009       0.15000000000000002     
  0.45000000000000001       0.80000000000000004       0.15000000000000002     
  0.40000000000000002       0.80000000000000004       0.20000000000000001     
  0.45000000000000001       0.85000000000000009       0.20000000000000001     
  0.40000000000000002       0.85000000000000009       0.25000000000000000     
  0.45000000000000001       0.80000000000000004       0.25000000000000000     
  0.40000000000000002       0.80000000000000004       0.30000000000000004     
  0.45000000000000001       0.85000000000000009       0.30000000000000004     
  0.40000000000000002       0.85000000000000009       0.35000000000000003     
  0.45000000000000001       0.80000000000000004       0.35000000000000003     
  0.40000000000000002       0.80000000000000004       0.40000000000000002     
  0.45000000000000001       0.85000000000000009       0.40000000000000002     
  0.40000000000000002       0.85000000000000009       0.45000000000000001     
  0.45000000000000001       0.80000000000000004       0.45000000000000001     
  0.40000000000000002       0.80000000000000004       0.50000000000000000     
  0.45000000000000001       0.85000000000000009       0.50000000000000000     
  0.40000000000000002       0.85000000000000009       0.55000000000000004     
  0.45000000000000001       0.80000000000000004       0.55000000000000004     
  0.40000000000000002       0.80000000000000004       0.60000000000000009     
  0.45000000000000001       0.85000000000000009       0.60000000000000009     
  0.40000000000000002       0.85000000000000009       0.65000000000000002     
  0.45000000000000001       0.80000000000000004       0.65000000000000002     
  0.40000000000000002       0.80000000000000004       0.70000000000000007     
  0.45000000000000001       0.85000000000000009       0.70000000000000007     
  0.40000000000000002       0.85000000000000009       0.75000000000000000     
  0.45000000000000001       0.80000000000000004       0.75000000000000000     
  0.40000000000000002       0.80000000000000004       0.80000000000000004     
  0.45000000000000001       0.85000000000000009       0.80000000000000004     
  0.40000000000000002       0.85000000000000009       0.85000000000000009     
  0.45000000000000001       0.80000000000000004       0.85000000000000009     
  0.40000000000000002       0.80000000000000004       0.90000000000000002     
  0.45000000000000001       0.85000000000000009       0.90000000000000002     
  0.40000000000000002       0.85000000000000009       0.95000000000000007     
  0.45000000000000001       0.80000000000000004       0.95000000000000007     
  0.40000000000000002       0.90000000000000002        0.0000000000000000     
  0.45000000000000001       0.95000000000000007        0.0000000000000000     
  0.40000000000000002       0.95000000000000007        5.0000000000000003E-002
  0.45000000000000001       0.90000000000000002        5.0000000000000003E-002
  0.40000000000000002       0.90000000000000002       0.10000000000000001     
  0.45000000000000001       0.95000000000000007       0.10000000000000001     
  0.40000000000000002       0.95000000000000007       0.15000000000000002     
  0.45000000000000001       0.90000000000000002       0.15000000000000002     
  0.40000000000000002       0.90000000000000002       0.20000000000000001     
  0.45000000000000001       0.95000000000000007       0.20000000000000001     
  0.40000000000000002       0.95000000000000007       0.25000000000000000     
  0.45000000000000001       0.90000000000000002       0.25000000000000000     
  0.40000000000000002       0.90000000000000002       0.30000000000000004     
  0.45000000000000001       0.95000000000000007       0.30000000000000004     
  0.40000000000000002       0.95000000000000007       0.35000000000000003     
  0.45000000000000001       0.90000000000000002       0.35000000000000003     
  0.40000000000000002       0.90000000000000002       0.40000000000000002     
  0.45000000000000001       0.95000000000000007       0.40000000000000002     
  0.40000000000000002       0.95000000000000007       0.45000000000000001     
  0.45000000000000001       0.90000000000000002       0.45000000000000001     
  0.40000000000000002       0.90000000000000002       0.50000000000000000     
  0.45000000000000001       0.95000000000000007       0.50000000000000000     
  0.40000000000000002       0.95000000000000007       0.55000000000000004     
  0.45000000000000001       0.90000000000000002       0.55000000000000004     
  0.40000000000000002       0.90000000000000002       0.60000000000000009     
  0.45000000000000001       0.95000000000000007       0.60000000000000009     
  0.40000000000000002       0.95000000000000007       0.65000000000000002     
  0.45000000000000001       0.90000000000000002       0.65000000000000002     
  0.40000000000000002       0.90000000000000002       0.70000000000000007     
  0.45000000000000001       0.95000000000000007       0.70000000000000007     
  0.40000000000000002       0.95000000000000007       0.75000000000000000     
  0.45000000000000001       0.90000000000000002       0.75000000000000000     
  0.40000000000000002       0.90000000000000002       0.80000000000000004     
  0.45000000000000001       0.95000000000000007       0.80000000000000004     
  0.40000000000000002       0.95000000000000007       0.85000000000000009     
  0.45000000000000001       0.90000000000000002       0.85000000000000009     
  0.40000000000000002       0.90000000000000002       0.90000000000000002     
  0.45000000000000001       0.95000000000000007       0.90000000000000002     
  0.40000000000000002       0.95000000000000007       0.95000000000000007     
  0.45000000000000001       0.90000000000000002       0.95000000000000007     
  0.50000000000000000        0.0000000000000000        0.0000000000000000     
  0.55000000000000004        5.0000000000000003E-002   0.0000000000000000     
  0.50000000000000000        5.0000000000000003E-002   5.0000000000000003E-002
  0.55000000000000004        0.0000000000000000        5.0000000000000003E-002
  0.50000000000000000        0.0000000000000000       0.10000000000000001     
  0.55000000000000004        5.0000000000000003E-002  0.10000000000000001     
  0.50000000000000000        5.0000000000000003E-002  0.15000000000000002     
  0.55000000000000004        0.0000000000000000       0.15000000000000002     
  0.50000000000000000        0.0000000000000000       0.20000000000000001     
  0.55000000000000004        5.0000000000000003E-002  0.20000000000000001     
  0.50000000000000000        5.0000000000000003E-002  0.25000000000000000     
  0.55000000000000004        0.0000000000000000       0.25000000000000000     
  0.50000000000000000        0.0000000000000000       0.30000000000000004     
  0.55000000000000004        5.0000000000000003E-002  0.30000000000000004     
  0.50000000000000000        5.0000000000000003E-002  0.35000000000000003     
  0.55000000000000004        0.0000000000000000       0.35000000000000003     
  0.50000000000000000        0.0000000000000000       0.40000000000000002     
  0.55000000000000004        5.0000000000000003E-002  0.40000000000000002     
  0.50000000000000000        5.0000000000000003E-002  0.45000000000000001     
  0.55000000000000004        0.0000000000000000       0.45000000000000001     
  0.50000000000000000        0.0000000000000000       0.50000000000000000     
  0.55000000000000004        5.0000000000000003E-002  0.50000000000000000     
  0.50000000000000000        5.0000000000000003E-002  0.55000000000000004     
  0.55000000000000004        0.0000000000000000       0.55000000000000004     
  0.50000000000000000        0.0000000000000000       0.60000000000000009     
  0.55000000000000004        5.0000000000000003E-002  0.60000000000000009     
  0.50000000000000000        5.0000000000000003E-002  0.65000000000000002     
  0.55000000000000004        0.0000000000000000       0.65000000000000002     
  0.50000000000000000        0.0000000000000000       0.70000000000000007     
  0.55000000000000004        5.0000000000000003E-002  0.70000000000000007     
  0.50000000000000000        5.0000000000000003E-002  0.75000000000000000     
  0.55000000000000004        0.0000000000000000       0.75000000000000000     
  0.50000000000000000        0.0000000000000000       0.80000000000000004     
  0.55000000000000004        5.0000000000000003E-002  0.80000000000000004     
  0.50000000000000000        5.0000000000000003E-002  0.85000000000000009     
  0.55000000000000004        0.0000000000000000       0.85000000000000009     
  0.50000000000000000        0.0000000000000000       0.90000000000000002     
  0.55000000000000004        5.0000000000000003E-002  0.90000000000000002     
  0.50000000000000000        5.0000000000000003E-002  0.95000000000000007     
  0.55000000000000004        0.0000000000000000       0.95000000000000007     
  0.50000000000000000       0.10000000000000001        0.0000000000000000     
  0.55000000000000004       0.15000000000000002        0.0000000000000000     
  0.50000000000000000       0.15000000000000002        5.0000000000000003E-002
  0.55000000000000004       0.10000000000000001        5.0000000000000003E-002
  0.50000000000000000       0.10000000000000001       0.10000000000000001     
  0.55000000000000004       0.15000000000000002       0.10000000000000001     
  0.50000000000000000       0.15000000000000002       0.15000000000000002     
  0.55000000000000004       0.10000000000000001       0.15000000000000002     
  0.50000000000000000       0.10000000000000001       0.20000000000000001     
  0.55000000000000004       0.15000000000000002       0.20000000000000001     
  0.50000000000000000       0.15000000000000002       0.25000000000000000     
  0.55000000000000004       0.10000000000000001       0.25000000000000000     
  0.50000000000000000       0.10000000000000001       0.30000000000000004     
  0.55000000000000004       0.15000000000000002       0.30000000000000004     
  0.50000000000000000       0.15000000000000002       0.35000000000000003     
  0.55000000000000004       0.10000000000000001       0.35000000000000003     
  0.50000000000000000       0.10000000000000001       0.40000000000000002     
  0.55000000000000004       0.15000000000000002       0.40000000000000002     
  0.50000000000000000       0.15000000000000002       0.45000000000000001     
  0.55000000000000004       0.10000000000000001       0.45000000000000001     
  0.50000000000000000       0.10000000000000001       0.50000000000000000     
  0.55000000000000004       0.15000000000000002       0.50000000000000000     
  0.50000000000000000       0.15000000000000002       0.55000000000000004     
  0.55000000000000004       0.10000000000000001       0.55000000000000004     
  0.50000000000000000       0.10000000000000001       0.60000000000000009     
  0.55000000000000004       0.15000000000000002       0.60000000000000009     
  0.50000000000000000       0.15000000000000002       0.65000000000000002     
  0.55000000000000004       0.10000000000000001       0.65000000000000002     
  0.50000000000000000       0.10000000000000001       0.70000000000000007     
  0.55000000000000004       0.15000000000000002       0.70000000000000007     
  0.50000000000000000       0.15000000000000002       0.75000000000000000     
  0.55000000000000004       0.10000000000000001       0.75000000000000000     
  0.50000000000000000       0.10000000000000001       0.80000000000000004     
  0.55000000000000004       0.15000000000000002       0.80000000000000004     
  0.50000000000000000       0.15000000000000002       0.85000000000000009     
  0.55000000000000004       0.10000000000000001       0.85000000000000009     
  0.50000000000000000       0.10000000000000001       0.90000000000000002     
  0.55000000000000004       0.15000000000000002       0.90000000000000002     
  0.50000000000000000       0.15000000000000002       0.95000000000000007     
  0.55000000000000004       0.10000000000000001       0.95000000000000007     
  0.50000000000000000       0.20000000000000001        0.0000000000000000     
  0.55000000000000004       0.25000000000000000        0.0000000000000000     
  0.50000000000000000       0.25000000000000000        5.0000000000000003E-002
  0.55000000000000004       0.20000000000000001        5.0000000000000003E-002
  0.50000000000000000       0.20000000000000001       0.10000000000000001     
  0.55000000000000004       0.25000000000000000       0.10000000000000001     
  0.50000000000000000       0.25000000000000000       0.15000000000000002     
  0.55000000000000004       0.20000000000000001       0.15000000000000002     
  0.50000000000000000       0.20000000000000001       0.20000000000000001     
  0.55000000000000004       0.25000000000000000       0.20000000000000001     
  0.50000000000000000       0.25000000000000000       0.25000000000000000     
  0.55000000000000004       0.20000000000000001       0.25000000000000000     
  0.50000000000000000       0.20000000000000001       0.30000000000000004     
  0.55000000000000004       0.25000000000000000       0.30000000000000004     
  0.50000000000000000       0.25000000000000000       0.35000000000000003     
  0.55000000000000004       0.20000000000000001       0.35000000000000003     
  0.50000000000000000       0.20000000000000001       0.40000000000000002     
  0.55000000000000004       0.25000000000000000       0.40000000000000002     
  0.50000000000000000       0.25000000000000000       0.45000000000000001     
  0.55000000000000004       0.20000000000000001       0.45000000000000001     
  0.50000000000000000       0.20000000000000001       0.50000000000000000     
  0.55000000000000004       0.25000000000000000       0.50000000000000000     
  0.50000000000000000       0.25000000000000000       0.55000000000000004     
  0.55000000000000004       0.20000000000000001       0.55000000000000004     
  0.50000000000000000       0.20000000000000001       0.60000000000000009     
  0.55000000000000004       0.25000000000000000       0.60000000000000009     
  0.50000000000000000       0.25000000000000000       0.65000000000000002     
  0.55000000000000004       0.20000000000000001       0.65000000000000002     
  0.50000000000000000       0.20000000000000001       0.70000000000000007     
  0.55000000000000004       0.25000000000000000       0.70000000000000007     
  0.50000000000000000       0.25000000000000000       0.75000000000000000     
  0.55000000000000004       0.20000000000000001       0.75000000000000000     
  0.50000000000000000       0.20000000000000001       0.80000000000000004     
  0.55000000000000004       0.25000000000000000       0.80000000000000004     
  0.50000000000000000       0.25000000000000000       0.85000000000000009     
  0.55000000000000004       0.20000000000000001       0.85000000000000009     
  0.50000000000000000       0.20000000000000001       0.90000000000000002     
  0.55000000000000004       0.25000000000000000       0.90000000000000002     
  0.50000000000000000       0.25000000000000000       0.95000000000000007     
  0.55000000000000004       0.20000000000000001       0.95000000000000007     
  0.50000000000000000       0.30000000000000004        0.0000000000000000     
  0.55000000000000004       0.35000000000000003        0.0000000000000000     
  0.50000000000000000       0.35000000000000003        5.0000000000000003E-002
  0.55000000000000004       0.30000000000000004        5.0000000000000003E-002
  0.50000000000000000       0.30000000000000004       0.10000000000000001     
  0.55000000000000004       0.35000000000000003       0.10000000000000001     
  0.50000000000000000       0.35000000000000003       0.15000000000000002     
  0.55000000000000004       0.30000000000000004       0.15000000000000002     
  0.50000000000000000       0.30000000000000004       0.20000000000000001     
  0.55000000000000004       0.35000000000000003       0.20000000000000001     
  0.50000000000000000       0.35000000000000003       0.25000000000000000     
  0.55000000000000004       0.30000000000000004       0.25000000000000000     
  0.50000000000000000       0.30000000000000004       0.30000000000000004     
  0.55000000000000004       0.35000000000000003       0.30000000000000004     
  0.50000000000000000       0.35000000000000003       0.35000000000000003     
  0.55000000000000004       0.30000000000000004       0.35000000000000003     
  0.50000000000000000       0.30000000000000004       0.40000000000000002     
  0.55000000000000004       0.35000000000000003       0.40000000000000002     
  0.50000000000000000       0.35000000000000003       0.45000000000000001     
  0.55000000000000004       0.30000000000000004       0.45000000000000001     
  0.50000000000000000       0.30000000000000004       0.50000000000000000     
  0.55000000000000004       0.35000000000000003       0.50000000000000000     
  0.50000000000000000       0.35000000000000003       0.55000000000000004     
  0.55000000000000004       0.30000000000000004       0.55000000000000004     
  0.50000000000000000       0.30000000000000004       0.60000000000000009     
  0.55000000000000004       0.35000000000000003       0.60000000000000009     
  0.50000000000000000       0.35000000000000003       0.65000000000000002     
  0.55000000000000004       0.30000000000000004       0.65000000000000002     
  0.50000000000000000       0.30000000000000004       0.70000000000000007     
  0.55000000000000004       0.35000000000000003       0.70000000000000007     
  0.50000000000000000       0.35000000000000003       0.75000000000000000     
  0.55000000000000004       0.30000000000000004       0.75000000000000000     
  0.50000000000000000       0.30000000000000004       0.80000000000000004     
  0.55000000000000004       0.35000000000000003       0.80000000000000004     
  0.50000000000000000       0.35000000000000003       0.85000000000000009     
  0.55000000000000004       0.30000000000000004       0.85000000000000009     
  0.50000000000000000       0.30000000000000004       0.90000000000000002     
  0.55000000000000004       0.35000000000000003       0.90000000000000002     
  0.50000000000000000       0.35000000000000003       0.95000000000000007     
  0.55000000000000004       0.30000000000000004       0.95000000000000007     
  0.50000000000000000       0.40000000000000002        0.0000000000000000     
  0.55000000000000004       0.45000000000000001        0.0000000000000000     
  0.50000000000000000       0.45000000000000001        5.0000000000000003E-002
  0.55000000000000004       0.40000000000000002        5.0000000000000003E-002
  0.50000000000000000       0.40000000000000002       0.10000000000000001     
  0.55000000000000004       0.45000000000000001       0.10000000000000001     
  0.50000000000000000       0.45000000000000001       0.15000000000000002     
  0.55000000000000004       0.40000000000000002       0.15000000000000002     
  0.50000000000000000       0.40000000000000002       0.20000000000000001     
  0.55000000000000004       0.45000000000000001       0.20000000000000001     
  0.50000000000000000       0.45000000000000001       0.25000000000000000     
  0.55000000000000004       0.40000000000000002       0.25000000000000000     
  0.50000000000000000       0.40000000000000002       0.30000000000000004     
  0.55000000000000004       0.45000000000000001       0.30000000000000004     
  0.50000000000000000       0.45000000000000001       0.35000000000000003     
  0.55000000000000004       0.40000000000000002       0.35000000000000003     
  0.50000000000000000       0.40000000000000002       0.40000000000000002     
  0.55000000000000004       0.45000000000000001       0.40000000000000002     
  0.50000000000000000       0.45000000000000001       0.45000000000000001     
  0.55000000000000004       0.40000000000000002       0.45000000000000001     
  0.50000000000000000       0.40000000000000002       0.50000000000000000     
  0.55000000000000004       0.45000000000000001       0.50000000000000000     
  0.50000000000000000       0.45000000000000001       0.55000000000000004     
  0.55000000000000004       0.40000000000000002       0.55000000000000004     
  0.50000000000000000       0.40000000000000002       0.60000000000000009     
  0.55000000000000004       0.45000000000000001       0.60000000000000009     
  0.50000000000000000       0.45000000000000001       0.65000000000000002     
  0.55000000000000004       0.40000000000000002       0.65000000000000002     
  0.50000000000000000       0.40000000000000002       0.70000000000000007     
  0.55000000000000004       0.45000000000000001       0.70000000000000007     
  0.50000000000000000       0.45000000000000001       0.75000000000000000     
  0.55000000000000004       0.40000000000000002       0.75000000000000000     
  0.50000000000000000       0.40000000000000002       0.80000000000000004     
  0.55000000000000004       0.45000000000000001       0.80000000000000004     
  0.50000000000000000       0.45000000000000001       0.85000000000000009     
  0.55000000000000004       0.40000000000000002       0.85000000000000009     
  0.50000000000000000       0.40000000000000002       0.90000000000000002     
  0.55000000000000004       0.45000000000000001       0.90000000000000002     
  0.50000000000000000       0.45000000000000001       0.95000000000000007     
  0.55000000000000004       0.40000000000000002       0.95000000000000007     
  0.50000000000000000       0.50000000000000000        0.0000000000000000     
  0.55000000000000004       0.55000000000000004        0.0000000000000000     
  0.50000000000000000       0.55000000000000004        5.0000000000000003E-002
  0.55000000000000004       0.50000000000000000        5.0000000000000003E-002
  0.50000000000000000       0.50000000000000000       0.10000000000000001     
  0.55000000000000004       0.55000000000000004       0.10000000000000001     
  0.50000000000000000       0.55000000000000004       0.15000000000000002     
  0.55000000000000004       0.50000000000000000       0.15000000000000002     
  0.50000000000000000       0.50000000000000000       0.20000000000000001     
  0.55000000000000004       0.55000000000000004       0.20000000000000001     
  0.50000000000000000       0.55000000000000004       0.25000000000000000     
  0.55000000000000004       0.50000000000000000       0.25000000000000000     
  0.50000000000000000       0.50000000000000000       0.30000000000000004     
  0.55000000000000004       0.55000000000000004       0.30000000000000004     
  0.50000000000000000       0.55000000000000004       0.35000000000000003     
  0.55000000000000004       0.50000000000000000       0.35000000000000003     
  0.50000000000000000       0.50000000000000000       0.40000000000000002     
  0.55000000000000004       0.55000000000000004       0.40000000000000002     
  0.50000000000000000       0.55000000000000004       0.45000000000000001     
  0.55000000000000004       0.50000000000000000       0.45000000000000001     
  0.50000000000000000       0.50000000000000000       0.50000000000000000     
  0.55000000000000004       0.55000000000000004       0.50000000000000000     
  0.50000000000000000       0.55000000000000004       0.55000000000000004     
  0.55000000000000004       0.50000000000000000       0.55000000000000004     
  0.50000000000000000       0.50000000000000000       0.60000000000000009     
  0.55000000000000004       0.55000000000000004       0.60000000000000009     
  0.50000000000000000       0.55000000000000004       0.65000000000000002     
  0.55000000000000004       0.50000000000000000       0.65000000000000002     
  0.50000000000000000       0.50000000000000000       0.70000000000000007     
  0.55000000000000004       0.55000000000000004       0.70000000000000007     
  0.50000000000000000       0.55000000000000004       0.75000000000000000     
  0.55000000000000004       0.50000000000000000       0.75000000000000000     
  0.50000000000000000       0.50000000000000000       0.80000000000000004     
  0.55000000000000004       0.55000000000000004       0.80000000000000004     
  0.50000000000000000       0.55000000000000004       0.85000000000000009     
  0.55000000000000004       0.50000000000000000       0.85000000000000009     
  0.50000000000000000       0.50000000000000000       0.90000000000000002     
  0.55000000000000004       0.55000000000000004       0.90000000000000002     
  0.50000000000000000       0.55000000000000004       0.95000000000000007     
  0.55000000000000004       0.50000000000000000       0.95000000000000007     
  0.50000000000000000       0.60000000000000009        0.0000000000000000     
  0.55000000000000004       0.65000000000000002        0.0000000000000000     
  0.50000000000000000       0.65000000000000002        5.0000000000000003E-002
  0.55000000000000004       0.60000000000000009        5.0000000000000003E-002
  0.50000000000000000       0.60000000000000009       0.10000000000000001     
  0.55000000000000004       0.65000000000000002       0.10000000000000001     
  0.50000000000000000       0.65000000000000002       0.15000000000000002     
  0.55000000000000004       0.60000000000000009       0.15000000000000002     
  0.50000000000000000       0.60000000000000009       0.20000000000000001     
  0.55000000000000004       0.65000000000000002       0.20000000000000001     
  0.50000000000000000       0.65000000000000002       0.25000000000000000     
  0.55000000000000004       0.60000000000000009       0.25000000000000000     
  0.50000000000000000       0.60000000000000009       0.30000000000000004     
  0.55000000000000004       0.65000000000000002       0.30000000000000004     
  0.50000000000000000       0.65000000000000002       0.35000000000000003     
  0.55000000000000004       0.60000000000000009       0.35000000000000003     
  0.50000000000000000       0.60000000000000009       0.40000000000000002     
  0.55000000000000004       0.65000000000000002       0.40000000000000002     
  0.50000000000000000       0.65000000000000002       0.45000000000000001     
  0.55000000000000004       0.60000000000000009       0.45000000000000001     
  0.50000000000000000       0.60000000000000009       0.50000000000000000     
  0.55000000000000004       0.65000000000000002       0.50000000000000000     
  0.50000000000000000       0.65000000000000002       0.55000000000000004     
  0.55000000000000004       0.60000000000000009       0.55000000000000004     
  0.50000000000000000       0.60000000000000009       0.60000000000000009     
  0.55000000000000004       0.65000000000000002       0.60000000000000009     
  0.50000000000000000       0.65000000000000002       0.65000000000000002     
  0.55000000000000004       0.60000000000000009       0.65000000000000002     
  0.50000000000000000       0.60000000000000009       0.70000000000000007     
  0.55000000000000004       0.65000000000000002       0.70000000000000007     
  0.50000000000000000       0.65000000000000002       0.75000000000000000     
  0.55000000000000004       0.60000000000000009       0.75000000000000000     
  0.50000000000000000       0.60000000000000009       0.80000000000000004     
  0.55000000000000004       0.65000000000000002       0.80000000000000004     
  0.50000000000000000       0.65000000000000002       0.85000000000000009     
  0.55000000000000004       0.60000000000000009       0.85000000000000009     
  0.50000000000000000       0.60000000000000009       0.90000000000000002     
  0.55000000000000004       0.65000000000000002       0.90000000000000002     
  0.50000000000000000       0.65000000000000002       0.95000000000000007     
  0.55000000000000004       0.60000000000000009       0.95000000000000007     
  0.50000000000000000       0.70000000000000007        0.0000000000000000     
  0.55000000000000004       0.75000000000000000        0.0000000000000000     
  0.50000000000000000       0.75000000000000000        5.0000000000000003E-002
  0.55000000000000004       0.70000000000000007        5.0000000000000003E-002
  0.50000000000000000       0.70000000000000007       0.10000000000000001     
  0.55000000000000004       0.75000000000000000       0.10000000000000001     
  0.50000000000000000       0.75000000000000000       0.15000000000000002     
  0.55000000000000004       0.70000000000000007       0.15000000000000002     
  0.50000000000000000       0.70000000000000007       0.20000000000000001     
  0.55000000000000004       0.75000000000000000       0.20000000000000001     
  0.50000000000000000       0.75000000000000000       0.25000000000000000     
  0.55000000000000004       0.70000000000000007       0.25000000000000000     
  0.50000000000000000       0.70000000000000007       0.30000000000000004     
  0.55000000000000004       0.75000000000000000       0.30000000000000004     
  0.50000000000000000       0.75000000000000000       0.35000000000000003     
  0.55000000000000004       0.70000000000000007       0.35000000000000003     
  0.50000000000000000       0.70000000000000007       0.40000000000000002     
  0.55000000000000004       0.75000000000000000       0.40000000000000002     
  0.50000000000000000       0.75000000000000000       0.45000000000000001     
  0.55000000000000004       0.70000000000000007       0.45000000000000001     
  0.50000000000000000       0.70000000000000007       0.50000000000000000     
  0.55000000000000004       0.75000000000000000       0.50000000000000000     
  0.50000000000000000       0.75000000000000000       0.55000000000000004     
  0.55000000000000004       0.70000000000000007       0.55000000000000004     
  0.50000000000000000       0.70000000000000007       0.60000000000000009     
  0.55000000000000004       0.75000000000000000       0.60000000000000009     
  0.50000000000000000       0.75000000000000000       0.65000000000000002     
  0.55000000000000004       0.70000000000000007       0.65000000000000002     
  0.50000000000000000       0.70000000000000007       0.70000000000000007     
  0.55000000000000004       0.75000000000000000       0.70000000000000007     
  0.50000000000000000       0.75000000000000000       0.75000000000000000     
  0.55000000000000004       0.70000000000000007       0.75000000000000000     
  0.50000000000000000       0.70000000000000007       0.80000000000000004     
  0.55000000000000004       0.75000000000000000       0.80000000000000004     
  0.50000000000000000       0.75000000000000000       0.85000000000000009     
  0.55000000000000004       0.70000000000000007       0.85000000000000009     
  0.50000000000000000       0.70000000000000007       0.90000000000000002     
  0.55000000000000004       0.75000000000000000       0.90000000000000002     
  0.50000000000000000       0.75000000000000000       0.95000000000000007     
  0.55000000000000004       0.70000000000000007       0.95000000000000007     
  0.50000000000000000       0.80000000000000004        0.0000000000000000     
  0.55000000000000004       0.85000000000000009        0.0000000000000000     
  0.50000000000000000       0.85000000000000009        5.0000000000000003E-002
  0.55000000000000004       0.80000000000000004        5.0000000000000003E-002
  0.50000000000000000       0.80000000000000004       0.10000000000000001     
  0.55000000000000004       0.85000000000000009       0.10000000000000001     
  0.50000000000000000       0.85000000000000009       0.15000000000000002     
  0.55000000000000004       0.80000000000000004       0.15000000000000002     
  0.50000000000000000       0.80000000000000004       0.20000000000000001     
  0.55000000000000004       0.85000000000000009       0.20000000000000001     
  0.50000000000000000       0.85000000000000009       0.25000000000000000     
  0.55000000000000004       0.80000000000000004       0.25000000000000000     
  0.50000000000000000       0.80000000000000004       0.30000000000000004     
  0.55000000000000004       0.85000000000000009       0.30000000000000004     
  0.50000000000000000       0.85000000000000009       0.35000000000000003     
  0.55000000000000004       0.80000000000000004       0.35000000000000003     
  0.50000000000000000       0.80000000000000004       0.40000000000000002     
  0.55000000000000004       0.85000000000000009       0.40000000000000002     
  0.50000000000000000       0.85000000000000009       0.45000000000000001     
  0.55000000000000004       0.80000000000000004       0.45000000000000001     
  0.50000000000000000       0.80000000000000004       0.50000000000000000     
  0.55000000000000004       0.85000000000000009       0.50000000000000000     
  0.50000000000000000       0.85000000000000009       0.55000000000000004     
  0.55000000000000004       0.80000000000000004       0.55000000000000004     
  0.50000000000000000       0.80000000000000004       0.60000000000000009     
  0.55000000000000004       0.85000000000000009       0.60000000000000009     
  0.50000000000000000       0.85000000000000009       0.65000000000000002     
  0.55000000000000004       0.80000000000000004       0.65000000000000002     
  0.50000000000000000       0.80000000000000004       0.70000000000000007     
  0.55000000000000004       0.85000000000000009       0.70000000000000007     
  0.50000000000000000       0.85000000000000009       0.75000000000000000     
  0.55000000000000004       0.80000000000000004       0.75000000000000000     
  0.50000000000000000       0.80000000000000004       0.80000000000000004     
  0.55000000000000004       0.85000000000000009       0.80000000000000004     
  0.50000000000000000       0.85000000000000009       0.85000000000000009     
  0.55000000000000004       0.80000000000000004       0.85000000000000009     
  0.50000000000000000       0.80000000000000004       0.90000000000000002     
  0.55000000000000004       0.85000000000000009       0.90000000000000002     
  0.50000000000000000       0.85000000000000009       0.95000000000000007     
  0.55000000000000004       0.80000000000000004       0.95000000000000007     
  0.50000000000000000       0.90000000000000002        0.0000000000000000     
  0.55000000000000004       0.95000000000000007        0.0000000000000000     
  0.50000000000000000       0.95000000000000007        5.0000000000000003E-002
  0.55000000000000004       0.90000000000000002        5.0000000000000003E-002
  0.50000000000000000       0.90000000000000002       0.10000000000000001     
  0.55000000000000004       0.95000000000000007       0.10000000000000001     
  0.50000000000000000       0.95000000000000007       0.15000000000000002     
  0.55000000000000004       0.90000000000000002       0.15000000000000002     
  0.50000000000000000       0.90000000000000002       0.20000000000000001     
  0.55000000000000004       0.95000000000000007       0.20000000000000001     
  0.50000000000000000       0.95000000000000007       0.25000000000000000     
  0.55000000000000004       0.90000000000000002       0.25000000000000000     
  0.50000000000000000       0.90000000000000002       0.30000000000000004     
  0.55000000000000004       0.95000000000000007       0.30000000000000004     
  0.50000000000000000       0.95000000000000007       0.35000000000000003     
  0.55000000000000004       0.90000000000000002       0.35000000000000003     
  0.50000000000000000       0.90000000000000002       0.40000000000000002     
  0.55000000000000004       0.95000000000000007       0.40000000000000002     
  0.50000000000000000       0.95000000000000007       0.45000000000000001     
  0.55000000000000004       0.90000000000000002       0.45000000000000001     
  0.50000000000000000       0.90000000000000002       0.50000000000000000     
  0.55000000000000004       0.95000000000000007       0.50000000000000000     
  0.50000000000000000       0.95000000000000007       0.55000000000000004     
  0.55000000000000004       0.90000000000000002       0.55000000000000004     
  0.50000000000000000       0.90000000000000002       0.60000000000000009     
  0.55000000000000004       0.95000000000000007       0.60000000000000009     
  0.50000000000000000       0.95000000000000007       0.65000000000000002     
  0.55000000000000004       0.90000000000000002       0.65000000000000002     
  0.50000000000000000       0.90000000000000002       0.70000000000000007     
  0.55000000000000004       0.95000000000000007       0.70000000000000007     
  0.50000000000000000       0.95000000000000007       0.75000000000000000     
  0.55000000000000004       0.90000000000000002       0.75000000000000000     
  0.50000000000000000       0.90000000000000002       0.80000000000000004     
  0.55000000000000004       0.95000000000000007       0.80000000000000004     
  0.50000000000000000       0.95000000000000007       0.85000000000000009     
  0.55000000000000004       0.90000000000000002       0.85000000000000009     
  0.50000000000000000       0.90000000000000002       0.90000000000000002     
  0.55000000000000004       0.95000000000000007       0.90000000000000002     
  0.50000000000000000       0.95000000000000007       0.95000000000000007     
  0.55000000000000004       0.90000000000000002       0.95000000000000007     
  0.60000000000000009        0.0000000000000000        0.0000000000000000     
  0.65000000000000002        5.0000000000000003E-002   0.0000000000000000     
  0.60000000000000009        5.0000000000000003E-002   5.0000000000000003E-002
  0.65000000000000002        0.0000000000000000        5.0000000000000003E-002
  0.60000000000000009        0.0000000000000000       0.10000000000000001     
  0.65000000000000002        5.0000000000000003E-002  0.10000000000000001     
  0.60000000000000009        5.0000000000000003E-002  0.15000000000000002     
  0.65000000000000002        0.0000000000000000       0.15000000000000002     
  0.60000000000000009        0.0000000000000000       0.20000000000000001     
  0.65000000000000002        5.0000000000000003E-002  0.20000000000000001     
  0.60000000000000009        5.0000000000000003E-002  0.25000000000000000     
  0.65000000000000002        0.0000000000000000       0.25000000000000000     
  0.60000000000000009        0.0000000000000000       0.30000000000000004     
  0.65000000000000002        5.0000000000000003E-002  0.30000000000000004     
  0.60000000000000009        5.0000000000000003E-002  0.35000000000000003     
  0.65000000000000002        0.0000000000000000       0.35000000000000003     
  0.60000000000000009        0.0000000000000000       0.40000000000000002     
  0.65000000000000002        5.0000000000000003E-002  0.40000000000000002     
  0.60000000000000009        5.0000000000000003E-002  0.45000000000000001     
  0.65000000000000002        0.0000000000000000       0.45000000000000001     
  0.60000000000000009        0.0000000000000000       0.50000000000000000     
  0.65000000000000002        5.0000000000000003E-002  0.50000000000000000     
  0.60000000000000009        5.0000000000000003E-002  0.55000000000000004     
  0.65000000000000002        0.0000000000000000       0.55000000000000004     
  0.60000000000000009        0.0000000000000000       0.60000000000000009     
  0.65000000000000002        5.0000000000000003E-002  0.60000000000000009     
  0.60000000000000009        5.0000000000000003E-002  0.65000000000000002     
  0.65000000000000002        0.0000000000000000       0.65000000000000002     
  0.60000000000000009        0.0000000000000000       0.70000000000000007     
  0.65000000000000002        5.0000000000000003E-002  0.70000000000000007     
  0.60000000000000009        5.0000000000000003E-002  0.75000000000000000     
  0.65000000000000002        0.0000000000000000       0.75000000000000000     
  0.60000000000000009        0.0000000000000000       0.80000000000000004     
  0.65000000000000002        5.0000000000000003E-002  0.80000000000000004     
  0.60000000000000009        5.0000000000000003E-002  0.85000000000000009     
  0.65000000000000002        0.0000000000000000       0.85000000000000009     
  0.60000000000000009        0.0000000000000000       0.90000000000000002     
  0.65000000000000002        5.0000000000000003E-002  0.90000000000000002     
  0.60000000000000009        5.0000000000000003E-002  0.95000000000000007     
  0.65000000000000002        0.0000000000000000       0.95000000000000007     
  0.60000000000000009       0.10000000000000001        0.0000000000000000     
  0.65000000000000002       0.15000000000000002        0.0000000000000000     
  0.60000000000000009       0.15000000000000002        5.0000000000000003E-002
  0.65000000000000002       0.10000000000000001        5.0000000000000003E-002
  0.60000000000000009       0.10000000000000001       0.10000000000000001     
  0.65000000000000002       0.15000000000000002       0.10000000000000001     
  0.60000000000000009       0.15000000000000002       0.15000000000000002     
  0.65000000000000002       0.10000000000000001       0.15000000000000002     
  0.60000000000000009       0.10000000000000001       0.20000000000000001     
  0.65000000000000002       0.15000000000000002       0.20000000000000001     
  0.60000000000000009       0.15000000000000002       0.25000000000000000     
  0.65000000000000002       0.10000000000000001       0.25000000000000000     
  0.60000000000000009       0.10000000000000001       0.30000000000000004     
  0.65000000000000002       0.15000000000000002       0.30000000000000004     
  0.60000000000000009       0.15000000000000002       0.35000000000000003     
  0.65000000000000002       0.10000000000000001       0.35000000000000003     
  0.60000000000000009       0.10000000000000001       0.40000000000000002     
  0.65000000000000002       0.15000000000000002       0.40000000000000002     
  0.60000000000000009       0.15000000000000002       0.45000000000000001     
  0.65000000000000002       0.10000000000000001       0.45000000000000001     
  0.60000000000000009       0.10000000000000001       0.50000000000000000     
  0.65000000000000002       0.15000000000000002       0.50000000000000000     
  0.60000000000000009       0.15000000000000002       0.55000000000000004     
  0.65000000000000002       0.10000000000000001       0.55000000000000004     
  0.60000000000000009       0.10000000000000001       0.60000000000000009     
  0.65000000000000002       0.15000000000000002       0.60000000000000009     
  0.60000000000000009       0.15000000000000002       0.65000000000000002     
  0.65000000000000002       0.10000000000000001       0.65000000000000002     
  0.60000000000000009       0.10000000000000001       0.70000000000000007     
  0.65000000000000002       0.15000000000000002       0.70000000000000007     
  0.60000000000000009       0.15000000000000002       0.75000000000000000     
  0.65000000000000002       0.10000000000000001       0.75000000000000000     
  0.60000000000000009       0.10000000000000001       0.80000000000000004     
  0.65000000000000002       0.15000000000000002       0.80000000000000004     
  0.60000000000000009       0.15000000000000002       0.85000000000000009     
  0.65000000000000002       0.10000000000000001       0.85000000000000009     
  0.60000000000000009       0.10000000000000001       0.90000000000000002     
  0.65000000000000002       0.15000000000000002       0.90000000000000002     
  0.60000000000000009       0.15000000000000002       0.95000000000000007     
  0.65000000000000002       0.10000000000000001       0.95000000000000007     
  0.60000000000000009       0.20000000000000001        0.0000000000000000     
  0.65000000000000002       0.25000000000000000        0.0000000000000000     
  0.60000000000000009       0.25000000000000000        5.0000000000000003E-002
  0.65000000000000002       0.20000000000000001        5.0000000000000003E-002
  0.60000000000000009       0.20000000000000001       0.10000000000000001     
  0.65000000000000002       0.25000000000000000       0.10000000000000001     
  0.60000000000000009       0.25000000000000000       0.15000000000000002     
  0.65000000000000002       0.20000000000000001       0.15000000000000002     
  0.60000000000000009       0.20000000000000001       0.20000000000000001     
  0.65000000000000002       0.25000000000000000       0.20000000000000001     
  0.60000000000000009       0.25000000000000000       0.25000000000000000     
  0.65000000000000002       0.20000000000000001       0.25000000000000000     
  0.60000000000000009       0.20000000000000001       0.30000000000000004     
  0.65000000000000002       0.25000000000000000       0.30000000000000004     
  0.60000000000000009       0.25000000000000000       0.35000000000000003     
  0.65000000000000002       0.20000000000000001       0.35000000000000003     
  0.60000000000000009       0.20000000000000001       0.40000000000000002     
  0.65000000000000002       0.25000000000000000       0.40000000000000002     
  0.60000000000000009       0.25000000000000000       0.45000000000000001     
  0.65000000000000002       0.20000000000000001       0.45000000000000001     
  0.60000000000000009       0.20000000000000001       0.50000000000000000     
  0.65000000000000002       0.25000000000000000       0.50000000000000000     
  0.60000000000000009       0.25000000000000000       0.55000000000000004     
  0.65000000000000002       0.20000000000000001       0.55000000000000004     
  0.60000000000000009       0.20000000000000001       0.60000000000000009     
  0.65000000000000002       0.25000000000000000       0.60000000000000009     
  0.60000000000000009       0.25000000000000000       0.65000000000000002     
  0.65000000000000002       0.20000000000000001       0.65000000000000002     
  0.60000000000000009       0.20000000000000001       0.70000000000000007     
  0.65000000000000002       0.25000000000000000       0.70000000000000007     
  0.60000000000000009       0.25000000000000000       0.75000000000000000     
  0.65000000000000002       0.20000000000000001       0.75000000000000000     
  0.60000000000000009       0.20000000000000001       0.80000000000000004     
  0.65000000000000002       0.25000000000000000       0.80000000000000004     
  0.60000000000000009       0.25000000000000000       0.85000000000000009     
  0.65000000000000002       0.20000000000000001       0.85000000000000009     
  0.60000000000000009       0.20000000000000001       0.90000000000000002     
  0.65000000000000002       0.25000000000000000       0.90000000000000002     
  0.60000000000000009       0.25000000000000000       0.95000000000000007     
  0.65000000000000002       0.20000000000000001       0.95000000000000007     
  0.60000000000000009       0.30000000000000004        0.0000000000000000     
  0.65000000000000002       0.35000000000000003        0.0000000000000000     
  0.60000000000000009       0.35000000000000003        5.0000000000000003E-002
  0.65000000000000002       0.30000000000000004        5.0000000000000003E-002
  0.60000000000000009       0.30000000000000004       0.10000000000000001     
  0.65000000000000002       0.35000000000000003       0.10000000000000001     
  0.60000000000000009       0.35000000000000003       0.15000000000000002     
  0.65000000000000002       0.30000000000000004       0.15000000000000002     
  0.60000000000000009       0.30000000000000004       0.20000000000000001     
  0.65000000000000002       0.35000000000000003       0.20000000000000001     
  0.60000000000000009       0.35000000000000003       0.25000000000000000     
  0.65000000000000002       0.30000000000000004       0.25000000000000000     
  0.60000000000000009       0.30000000000000004       0.30000000000000004     
  0.65000000000000002       0.35000000000000003       0.30000000000000004     
  0.60000000000000009       0.35000000000000003       0.35000000000000003     
  0.65000000000000002       0.30000000000000004       0.35000000000000003     
  0.60000000000000009       0.30000000000000004       0.40000000000000002     
  0.65000000000000002       0.35000000000000003       0.40000000000000002     
  0.60000000000000009       0.35000000000000003       0.45000000000000001     
  0.65000000000000002       0.30000000000000004       0.45000000000000001     
  0.60000000000000009       0.30000000000000004       0.50000000000000000     
  0.65000000000000002       0.35000000000000003       0.50000000000000000     
  0.60000000000000009       0.35000000000000003       0.55000000000000004     
  0.65000000000000002       0.30000000000000004       0.55000000000000004     
  0.60000000000000009       0.30000000000000004       0.60000000000000009     
  0.65000000000000002       0.35000000000000003       0.60000000000000009     
  0.60000000000000009       0.35000000000000003       0.65000000000000002     
  0.65000000000000002       0.30000000000000004       0.65000000000000002     
  0.60000000000000009       0.30000000000000004       0.70000000000000007     
  0.65000000000000002       0.35000000000000003       0.70000000000000007     
  0.60000000000000009       0.35000000000000003       0.75000000000000000     
  0.65000000000000002       0.30000000000000004       0.75000000000000000     
  0.60000000000000009       0.30000000000000004       0.80000000000000004     
  0.65000000000000002       0.35000000000000003       0.80000000000000004     
  0.60000000000000009       0.35000000000000003       0.85000000000000009     
  0.65000000000000002       0.30000000000000004       0.85000000000000009     
  0.60000000000000009       0.30000000000000004       0.90000000000000002     
  0.65000000000000002       0.35000000000000003       0.90000000000000002     
  0.60000000000000009       0.35000000000000003       0.95000000000000007     
  0.65000000000000002       0.30000000000000004       0.95000000000000007     
  0.60000000000000009       0.40000000000000002        0.0000000000000000     
  0.65000000000000002       0.45000000000000001        0.0000000000000000     
  0.60000000000000009       0.45000000000000001        5.0000000000000003E-002
  0.65000000000000002       0.40000000000000002        5.0000000000000003E-002
  0.60000000000000009       0.40000000000000002       0.10000000000000001     
  0.65000000000000002       0.45000000000000001       0.10000000000000001     
  0.60000000000000009       0.45000000000000001       0.15000000000000002     
  0.65000000000000002       0.40000000000000002       0.15000000000000002     
  0.60000000000000009       0.40000000000000002       0.20000000000000001     
  0.65000000000000002       0.45000000000000001       0.20000000000000001     
  0.60000000000000009       0.45000000000000001       0.25000000000000000     
  0.65000000000000002       0.40000000000000002       0.25000000000000000     
  0.60000000000000009       0.40000000000000002       0.30000000000000004     
  0.65000000000000002       0.45000000000000001       0.30000000000000004     
  0.60000000000000009       0.45000000000000001       0.35000000000000003     
  0.65000000000000002       0.40000000000000002       0.35000000000000003     
  0.60000000000000009       0.40000000000000002       0.40000000000000002     
  0.65000000000000002       0.45000000000000001       0.40000000000000002     
  0.60000000000000009       0.45000000000000001       0.45000000000000001     
  0.65000000000000002       0.40000000000000002       0.45000000000000001     
  0.60000000000000009       0.40000000000000002       0.50000000000000000     
  0.65000000000000002       0.45000000000000001       0.50000000000000000     
  0.60000000000000009       0.45000000000000001       0.55000000000000004     
  0.65000000000000002       0.40000000000000002       0.55000000000000004     
  0.60000000000000009       0.40000000000000002       0.60000000000000009     
  0.65000000000000002       0.45000000000000001       0.60000000000000009     
  0.60000000000000009       0.45000000000000001       0.65000000000000002     
  0.65000000000000002       0.40000000000000002       0.65000000000000002     
  0.60000000000000009       0.40000000000000002       0.70000000000000007     
  0.65000000000000002       0.45000000000000001       0.70000000000000007     
  0.60000000000000009       0.45000000000000001       0.75000000000000000     
  0.65000000000000002       0.40000000000000002       0.75000000000000000     
  0.60000000000000009       0.40000000000000002       0.80000000000000004     
  0.65000000000000002       0.45000000000000001       0.80000000000000004     
  0.60000000000000009       0.45000000000000001       0.85000000000000009     
  0.65000000000000002       0.40000000000000002       0.85000000000000009     
  0.60000000000000009       0.40000000000000002       0.90000000000000002     
  0.65000000000000002       0.45000000000000001       0.90000000000000002     
  0.60000000000000009       0.45000000000000001       0.95000000000000007     
  0.65000000000000002       0.40000000000000002       0.95000000000000007     
  0.60000000000000009       0.50000000000000000        0.0000000000000000     
  0.65000000000000002       0.55000000000000004        0.0000000000000000     
  0.60000000000000009       0.55000000000000004        5.0000000000000003E-002
  0.65000000000000002       0.50000000000000000        5.0000000000000003E-002
  0.60000000000000009       0.50000000000000000       0.10000000000000001     
  0.65000000000000002       0.55000000000000004       0.10000000000000001     
  0.60000000000000009       0.55000000000000004       0.15000000000000002     
  0.65000000000000002       0.50000000000000000       0.15000000000000002     
  0.60000000000000009       0.50000000000000000       0.20000000000000001     
  0.65000000000000002       0.55000000000000004       0.20000000000000001     
  0.60000000000000009       0.55000000000000004       0.25000000000000000     
  0.65000000000000002       0.50000000000000000       0.25000000000000000     
  0.60000000000000009       0.50000000000000000       0.30000000000000004     
  0.65000000000000002       0.55000000000000004       0.30000000000000004     
  0.60000000000000009       0.55000000000000004       0.35000000000000003     
  0.65000000000000002       0.50000000000000000       0.35000000000000003     
  0.60000000000000009       0.50000000000000000       0.40000000000000002     
  0.65000000000000002       0.55000000000000004       0.40000000000000002     
  0.60000000000000009       0.55000000000000004       0.45000000000000001     
  0.65000000000000002       0.50000000000000000       0.45000000000000001     
  0.60000000000000009       0.50000000000000000       0.50000000000000000     
  0.65000000000000002       0.55000000000000004       0.50000000000000000     
  0.60000000000000009       0.55000000000000004       0.55000000000000004     
  0.65000000000000002       0.50000000000000000       0.55000000000000004     
  0.60000000000000009       0.50000000000000000       0.60000000000000009     
  0.65000000000000002       0.55000000000000004       0.60000000000000009     
  0.60000000000000009       0.55000000000000004       0.65000000000000002     
  0.65000000000000002       0.50000000000000000       0.65000000000000002     
  0.60000000000000009       0.50000000000000000       0.70000000000000007     
  0.65000000000000002       0.55000000000000004       0.70000000000000007     
  0.60000000000000009       0.55000000000000004       0.75000000000000000     
  0.65000000000000002       0.50000000000000000       0.75000000000000000     
  0.60000000000000009       0.50000000000000000       0.80000000000000004     
  0.65000000000000002       0.55000000000000004       0.80000000000000004     
  0.60000000000000009       0.55000000000000004       0.85000000000000009     
  0.65000000000000002       0.50000000000000000       0.85000000000000009     
  0.60000000000000009       0.50000000000000000       0.90000000000000002     
  0.65000000000000002       0.55000000000000004       0.90000000000000002     
  0.60000000000000009       0.55000000000000004       0.95000000000000007     
  0.65000000000000002       0.50000000000000000       0.95000000000000007     
  0.60000000000000009       0.60000000000000009        0.0000000000000000     
  0.65000000000000002       0.65000000000000002        0.0000000000000000     
  0.60000000000000009       0.65000000000000002        5.0000000000000003E-002
  0.65000000000000002       0.60000000000000009        5.0000000000000003E-002
  0.60000000000000009       0.60000000000000009       0.10000000000000001     
  0.65000000000000002       0.65000000000000002       0.10000000000000001     
  0.60000000000000009       0.65000000000000002       0.15000000000000002     
  0.65000000000000002       0.60000000000000009       0.15000000000000002     
  0.60000000000000009       0.60000000000000009       0.20000000000000001     
  0.65000000000000002       0.65000000000000002       0.20000000000000001     
  0.60000000000000009       0.65000000000000002       0.25000000000000000     
  0.65000000000000002       0.60000000000000009       0.25000000000000000     
  0.60000000000000009       0.60000000000000009       0.30000000000000004     
  0.65000000000000002       0.65000000000000002       0.30000000000000004     
  0.60000000000000009       0.65000000000000002       0.35000000000000003     
  0.65000000000000002       0.60000000000000009       0.35000000000000003     
  0.60000000000000009       0.60000000000000009       0.40000000000000002     
  0.65000000000000002       0.65000000000000002       0.40000000000000002     
  0.60000000000000009       0.65000000000000002       0.45000000000000001     
  0.65000000000000002       0.60000000000000009       0.45000000000000001     
  0.60000000000000009       0.60000000000000009       0.50000000000000000     
  0.65000000000000002       0.65000000000000002       0.50000000000000000     
  0.60000000000000009       0.65000000000000002       0.55000000000000004     
  0.65000000000000002       0.60000000000000009       0.55000000000000004     
  0.60000000000000009       0.60000000000000009       0.60000000000000009     
  0.65000000000000002       0.65000000000000002       0.60000000000000009     
  0.60000000000000009       0.65000000000000002       0.65000000000000002     
  0.65000000000000002       0.60000000000000009       0.65000000000000002     
  0.60000000000000009       0.60000000000000009       0.70000000000000007     
  0.65000000000000002       0.65000000000000002       0.70000000000000007     
  0.60000000000000009       0.65000000000000002       0.75000000000000000     
  0.65000000000000002       0.60000000000000009       0.75000000000000000     
  0.60000000000000009       0.60000000000000009       0.80000000000000004     
  0.65000000000000002       0.65000000000000002       0.80000000000000004     
  0.60000000000000009       0.65000000000000002       0.85000000000000009     
  0.65000000000000002       0.60000000000000009       0.85000000000000009     
  0.60000000000000009       0.60000000000000009       0.90000000000000002     
  0.65000000000000002       0.65000000000000002       0.90000000000000002     
  0.60000000000000009       0.65000000000000002       0.95000000000000007     
  0.65000000000000002       0.60000000000000009       0.95000000000000007     
  0.60000000000000009       0.70000000000000007        0.0000000000000000     
  0.65000000000000002       0.75000000000000000        0.0000000000000000     
  0.60000000000000009       0.75000000000000000        5.0000000000000003E-002
  0.65000000000000002       0.70000000000000007        5.0000000000000003E-002
  0.60000000000000009       0.70000000000000007       0.10000000000000001     
  0.65000000000000002       0.75000000000000000       0.10000000000000001     
  0.60000000000000009       0.75000000000000000       0.15000000000000002     
  0.65000000000000002       0.70000000000000007       0.15000000000000002     
  0.60000000000000009       0.70000000000000007       0.20000000000000001     
  0.65000000000000002       0.75000000000000000       0.20000000000000001     
  0.60000000000000009       0.75000000000000000       0.25000000000000000     
  0.65000000000000002       0.70000000000000007       0.25000000000000000     
  0.60000000000000009       0.70000000000000007       0.30000000000000004     
  0.65000000000000002       0.75000000000000000       0.30000000000000004     
  0.60000000000000009       0.75000000000000000       0.35000000000000003     
  0.65000000000000002       0.70000000000000007       0.35000000000000003     
  0.60000000000000009       0.70000000000000007       0.40000000000000002     
  0.65000000000000002       0.75000000000000000       0.40000000000000002     
  0.60000000000000009       0.75000000000000000       0.45000000000000001     
  0.65000000000000002       0.70000000000000007       0.45000000000000001     
  0.60000000000000009       0.70000000000000007       0.50000000000000000     
  0.65000000000000002       0.75000000000000000       0.50000000000000000     
  0.60000000000000009       0.75000000000000000       0.55000000000000004     
  0.65000000000000002       0.70000000000000007       0.55000000000000004     
  0.60000000000000009       0.70000000000000007       0.60000000000000009     
  0.65000000000000002       0.75000000000000000       0.60000000000000009     
  0.60000000000000009       0.75000000000000000       0.65000000000000002     
  0.65000000000000002       0.70000000000000007       0.65000000000000002     
  0.60000000000000009       0.70000000000000007       0.70000000000000007     
  0.65000000000000002       0.75000000000000000       0.70000000000000007     
  0.60000000000000009       0.75000000000000000       0.75000000000000000     
  0.65000000000000002       0.70000000000000007       0.75000000000000000     
  0.60000000000000009       0.70000000000000007       0.80000000000000004     
  0.65000000000000002       0.75000000000000000       0.80000000000000004     
  0.60000000000000009       0.75000000000000000       0.85000000000000009     
  0.65000000000000002       0.70000000000000007       0.85000000000000009     
  0.60000000000000009       0.70000000000000007       0.90000000000000002     
  0.65000000000000002       0.75000000000000000       0.90000000000000002     
  0.60000000000000009       0.75000000000000000       0.95000000000000007     
  0.65000000000000002       0.70000000000000007       0.95000000000000007     
  0.60000000000000009       0.80000000000000004        0.0000000000000000     
  0.65000000000000002       0.85000000000000009        0.0000000000000000     
  0.60000000000000009       0.85000000000000009        5.0000000000000003E-002
  0.65000000000000002       0.80000000000000004        5.0000000000000003E-002
  0.60000000000000009       0.80000000000000004       0.10000000000000001     
  0.65000000000000002       0.85000000000000009       0.10000000000000001     
  0.60000000000000009       0.85000000000000009       0.15000000000000002     
  0.65000000000000002       0.80000000000000004       0.15000000000000002     
  0.60000000000000009       0.80000000000000004       0.20000000000000001     
  0.65000000000000002       0.85000000000000009       0.20000000000000001     
  0.60000000000000009       0.85000000000000009       0.25000000000000000     
  0.65000000000000002       0.80000000000000004       0.25000000000000000     
  0.60000000000000009       0.80000000000000004       0.30000000000000004     
  0.65000000000000002       0.85000000000000009       0.30000000000000004     
  0.60000000000000009       0.85000000000000009       0.35000000000000003     
  0.65000000000000002       0.80000000000000004       0.35000000000000003     
  0.60000000000000009       0.80000000000000004       0.40000000000000002     
  0.65000000000000002       0.85000000000000009       0.40000000000000002     
  0.60000000000000009       0.85000000000000009       0.45000000000000001     
  0.65000000000000002       0.80000000000000004       0.45000000000000001     
  0.60000000000000009       0.80000000000000004       0.50000000000000000     
  0.65000000000000002       0.85000000000000009       0.50000000000000000     
  0.60000000000000009       0.85000000000000009       0.55000000000000004     
  0.65000000000000002       0.80000000000000004       0.55000000000000004     
  0.60000000000000009       0.80000000000000004       0.60000000000000009     
  0.65000000000000002       0.85000000000000009       0.60000000000000009     
  0.60000000000000009       0.85000000000000009       0.65000000000000002     
  0.65000000000000002       0.80000000000000004       0.65000000000000002     
  0.60000000000000009       0.80000000000000004       0.70000000000000007     
  0.65000000000000002       0.85000000000000009       0.70000000000000007     
  0.60000000000000009       0.85000000000000009       0.75000000000000000     
  0.65000000000000002       0.80000000000000004       0.75000000000000000     
  0.60000000000000009       0.80000000000000004       0.80000000000000004     
  0.65000000000000002       0.85000000000000009       0.80000000000000004     
  0.60000000000000009       0.85000000000000009       0.85000000000000009     
  0.65000000000000002       0.80000000000000004       0.85000000000000009     
  0.60000000000000009       0.80000000000000004       0.90000000000000002     
  0.65000000000000002       0.85000000000000009       0.90000000000000002     
  0.60000000000000009       0.85000000000000009       0.95000000000000007     
  0.65000000000000002       0.80000000000000004       0.95000000000000007     
  0.60000000000000009       0.90000000000000002        0.0000000000000000     
  0.65000000000000002       0.95000000000000007        0.0000000000000000     
  0.60000000000000009       0.95000000000000007        5.0000000000000003E-002
  0.65000000000000002       0.90000000000000002        5.0000000000000003E-002
  0.60000000000000009       0.90000000000000002       0.10000000000000001     
  0.65000000000000002       0.95000000000000007       0.10000000000000001     
  0.60000000000000009       0.95000000000000007       0.15000000000000002     
  0.65000000000000002       0.90000000000000002       0.15000000000000002     
  0.60000000000000009       0.90000000000000002       0.20000000000000001     
  0.65000000000000002       0.95000000000000007       0.20000000000000001     
  0.60000000000000009       0.95000000000000007       0.25000000000000000     
  0.65000000000000002       0.90000000000000002       0.25000000000000000     
  0.60000000000000009       0.90000000000000002       0.30000000000000004     
  0.65000000000000002       0.95000000000000007       0.30000000000000004     
  0.60000000000000009       0.95000000000000007       0.35000000000000003     
  0.65000000000000002       0.90000000000000002       0.35000000000000003     
  0.60000000000000009       0.90000000000000002       0.40000000000000002     
  0.65000000000000002       0.95000000000000007       0.40000000000000002     
  0.60000000000000009       0.95000000000000007       0.45000000000000001     
  0.65000000000000002       0.90000000000000002       0.45000000000000001     
  0.60000000000000009       0.90000000000000002       0.50000000000000000     
  0.65000000000000002       0.95000000000000007       0.50000000000000000     
  0.60000000000000009       0.95000000000000007       0.55000000000000004     
  0.65000000000000002       0.90000000000000002       0.55000000000000004     
  0.60000000000000009       0.90000000000000002       0.60000000000000009     
  0.65000000000000002       0.95000000000000007       0.60000000000000009     
  0.60000000000000009       0.95000000000000007       0.65000000000000002     
  0.65000000000000002       0.90000000000000002       0.65000000000000002     
  0.60000000000000009       0.90000000000000002       0.70000000000000007     
  0.65000000000000002       0.95000000000000007       0.70000000000000007     
  0.60000000000000009       0.95000000000000007       0.75000000000000000     
  0.65000000000000002       0.90000000000000002       0.75000000000000000     
  0.60000000000000009       0.90000000000000002       0.80000000000000004     
  0.65000000000000002       0.95000000000000007       0.80000000000000004     
  0.60000000000000009       0.95000000000000007       0.85000000000000009     
  0.65000000000000002       0.90000000000000002       0.85000000000000009     
  0.60000000000000009       0.90000000000000002       0.90000000000000002     
  0.65000000000000002       0.95000000000000007       0.90000000000000002     
  0.60000000000000009       0.95000000000000007       0.95000000000000007     
  0.65000000000000002       0.90000000000000002       0.95000000000000007     
  0.70000000000000007        0.0000000000000000        0.0000000000000000     
  0.75000000000000000        5.0000000000000003E-002   0.0000000000000000     
  0.70000000000000007        5.0000000000000003E-002   5.0000000000000003E-002
  0.75000000000000000        0.0000000000000000        5.0000000000000003E-002
  0.70000000000000007        0.0000000000000000       0.10000000000000001     
  0.75000000000000000        5.0000000000000003E-002  0.10000000000000001     
  0.70000000000000007        5.0000000000000003E-002  0.15000000000000002     
  0.75000000000000000        0.0000000000000000       0.15000000000000002     
  0.70000000000000007        0.0000000000000000       0.20000000000000001     
  0.75000000000000000        5.0000000000000003E-002  0.20000000000000001     
  0.70000000000000007        5.0000000000000003E-002  0.25000000000000000     
  0.75000000000000000        0.0000000000000000       0.25000000000000000     
  0.70000000000000007        0.0000000000000000       0.30000000000000004     
  0.75000000000000000        5.0000000000000003E-002  0.30000000000000004     
  0.70000000000000007        5.0000000000000003E-002  0.35000000000000003     
  0.75000000000000000        0.0000000000000000       0.35000000000000003     
  0.70000000000000007        0.0000000000000000       0.40000000000000002     
  0.75000000000000000        5.0000000000000003E-002  0.40000000000000002     
  0.70000000000000007        5.0000000000000003E-002  0.45000000000000001     
  0.75000000000000000        0.0000000000000000       0.45000000000000001     
  0.70000000000000007        0.0000000000000000       0.50000000000000000     
  0.75000000000000000        5.0000000000000003E-002  0.50000000000000000     
  0.70000000000000007        5.0000000000000003E-002  0.55000000000000004     
  0.75000000000000000        0.0000000000000000       0.55000000000000004     
  0.70000000000000007        0.0000000000000000       0.60000000000000009     
  0.75000000000000000        5.0000000000000003E-002  0.60000000000000009     
  0.70000000000000007        5.0000000000000003E-002  0.65000000000000002     
  0.75000000000000000        0.0000000000000000       0.65000000000000002     
  0.70000000000000007        0.0000000000000000       0.70000000000000007     
  0.75000000000000000        5.0000000000000003E-002  0.70000000000000007     
  0.70000000000000007        5.0000000000000003E-002  0.75000000000000000     
  0.75000000000000000        0.0000000000000000       0.75000000000000000     
  0.70000000000000007        0.0000000000000000       0.80000000000000004     
  0.75000000000000000        5.0000000000000003E-002  0.80000000000000004     
  0.70000000000000007        5.0000000000000003E-002  0.85000000000000009     
  0.75000000000000000        0.0000000000000000       0.85000000000000009     
  0.70000000000000007        0.0000000000000000       0.90000000000000002     
  0.75000000000000000        5.0000000000000003E-002  0.90000000000000002     
  0.70000000000000007        5.0000000000000003E-002  0.95000000000000007     
  0.75000000000000000        0.0000000000000000       0.95000000000000007     
  0.70000000000000007       0.10000000000000001        0.0000000000000000     
  0.75000000000000000       0.15000000000000002        0.0000000000000000     
  0.70000000000000007       0.15000000000000002        5.0000000000000003E-002
  0.75000000000000000       0.10000000000000001        5.0000000000000003E-002
  0.70000000000000007       0.10000000000000001       0.10000000000000001     
  0.75000000000000000       0.15000000000000002       0.10000000000000001     
  0.70000000000000007       0.15000000000000002       0.15000000000000002     
  0.75000000000000000       0.10000000000000001       0.15000000000000002     
  0.70000000000000007       0.10000000000000001       0.20000000000000001     
  0.75000000000000000       0.15000000000000002       0.20000000000000001     
  0.70000000000000007       0.15000000000000002       0.25000000000000000     
  0.75000000000000000       0.10000000000000001       0.25000000000000000     
  0.70000000000000007       0.10000000000000001       0.30000000000000004     
  0.75000000000000000       0.15000000000000002       0.30000000000000004     
  0.70000000000000007       0.15000000000000002       0.35000000000000003     
  0.75000000000000000       0.10000000000000001       0.35000000000000003     
  0.70000000000000007       0.10000000000000001       0.40000000000000002     
  0.75000000000000000       0.15000000000000002       0.40000000000000002     
  0.70000000000000007       0.15000000000000002       0.45000000000000001     
  0.75000000000000000       0.10000000000000001       0.45000000000000001     
  0.70000000000000007       0.10000000000000001       0.50000000000000000     
  0.75000000000000000       0.15000000000000002       0.50000000000000000     
  0.70000000000000007       0.15000000000000002       0.55000000000000004     
  0.75000000000000000       0.10000000000000001       0.55000000000000004     
  0.70000000000000007       0.10000000000000001       0.60000000000000009     
  0.75000000000000000       0.15000000000000002       0.60000000000000009     
  0.70000000000000007       0.15000000000000002       0.65000000000000002     
  0.75000000000000000       0.10000000000000001       0.65000000000000002     
  0.70000000000000007       0.10000000000000001       0.70000000000000007     
  0.75000000000000000       0.15000000000000002       0.70000000000000007     
  0.70000000000000007       0.15000000000000002       0.75000000000000000     
  0.75000000000000000       0.10000000000000001       0.75000000000000000     
  0.70000000000000007       0.10000000000000001       0.80000000000000004     
  0.75000000000000000       0.15000000000000002       0.80000000000000004     
  0.70000000000000007       0.15000000000000002       0.85000000000000009     
  0.75000000000000000       0.10000000000000001       0.85000000000000009     
  0.70000000000000007       0.10000000000000001       0.90000000000000002     
  0.75000000000000000       0.15000000000000002       0.90000000000000002     
  0.70000000000000007       0.15000000000000002       0.95000000000000007     
  0.75000000000000000       0.10000000000000001       0.95000000000000007     
  0.70000000000000007       0.20000000000000001        0.0000000000000000     
  0.75000000000000000       0.25000000000000000        0.0000000000000000     
  0.70000000000000007       0.25000000000000000        5.0000000000000003E-002
  0.75000000000000000       0.20000000000000001        5.0000000000000003E-002
  0.70000000000000007       0.20000000000000001       0.10000000000000001     
  0.75000000000000000       0.25000000000000000       0.10000000000000001     
  0.70000000000000007       0.25000000000000000       0.15000000000000002     
  0.75000000000000000       0.20000000000000001       0.15000000000000002     
  0.70000000000000007       0.20000000000000001       0.20000000000000001     
  0.75000000000000000       0.25000000000000000       0.20000000000000001     
  0.70000000000000007       0.25000000000000000       0.25000000000000000     
  0.75000000000000000       0.20000000000000001       0.25000000000000000     
  0.70000000000000007       0.20000000000000001       0.30000000000000004     
  0.75000000000000000       0.25000000000000000       0.30000000000000004     
  0.70000000000000007       0.25000000000000000       0.35000000000000003     
  0.75000000000000000       0.20000000000000001       0.35000000000000003     
  0.70000000000000007       0.20000000000000001       0.40000000000000002     
  0.75000000000000000       0.25000000000000000       0.40000000000000002     
  0.70000000000000007       0.25000000000000000       0.45000000000000001     
  0.75000000000000000       0.20000000000000001       0.45000000000000001     
  0.70000000000000007       0.20000000000000001       0.50000000000000000     
  0.75000000000000000       0.25000000000000000       0.50000000000000000     
  0.70000000000000007       0.25000000000000000       0.55000000000000004     
  0.75000000000000000       0.20000000000000001       0.55000000000000004     
  0.70000000000000007       0.20000000000000001       0.60000000000000009     
  0.75000000000000000       0.25000000000000000       0.60000000000000009     
  0.70000000000000007       0.25000000000000000       0.65000000000000002     
  0.75000000000000000       0.20000000000000001       0.65000000000000002     
  0.70000000000000007       0.20000000000000001       0.70000000000000007     
  0.75000000000000000       0.25000000000000000       0.70000000000000007     
  0.70000000000000007       0.25000000000000000       0.75000000000000000     
  0.75000000000000000       0.20000000000000001       0.75000000000000000     
  0.70000000000000007       0.20000000000000001       0.80000000000000004     
  0.75000000000000000       0.25000000000000000       0.80000000000000004     
  0.70000000000000007       0.25000000000000000       0.85000000000000009     
  0.75000000000000000       0.20000000000000001       0.85000000000000009     
  0.70000000000000007       0.20000000000000001       0.90000000000000002     
  0.75000000000000000       0.25000000000000000       0.90000000000000002     
  0.70000000000000007       0.25000000000000000       0.95000000000000007     
  0.75000000000000000       0.20000000000000001       0.95000000000000007     
  0.70000000000000007       0.30000000000000004        0.0000000000000000     
  0.75000000000000000       0.35000000000000003        0.0000000000000000     
  0.70000000000000007       0.35000000000000003        5.0000000000000003E-002
  0.75000000000000000       0.30000000000000004        5.0000000000000003E-002
  0.70000000000000007       0.30000000000000004       0.10000000000000001     
  0.75000000000000000       0.35000000000000003       0.10000000000000001     
  0.70000000000000007       0.35000000000000003       0.15000000000000002     
  0.75000000000000000       0.30000000000000004       0.15000000000000002     
  0.70000000000000007       0.30000000000000004       0.20000000000000001     
  0.75000000000000000       0.35000000000000003       0.20000000000000001     
  0.70000000000000007       0.35000000000000003       0.25000000000000000     
  0.75000000000000000       0.30000000000000004       0.25000000000000000     
  0.70000000000000007       0.30000000000000004       0.30000000000000004     
  0.75000000000000000       0.35000000000000003       0.30000000000000004     
  0.70000000000000007       0.35000000000000003       0.35000000000000003     
  0.75000000000000000       0.30000000000000004       0.35000000000000003     
  0.70000000000000007       0.30000000000000004       0.40000000000000002     
  0.75000000000000000       0.35000000000000003       0.40000000000000002     
  0.70000000000000007       0.35000000000000003       0.45000000000000001     
  0.75000000000000000       0.30000000000000004       0.45000000000000001     
  0.70000000000000007       0.30000000000000004       0.50000000000000000     
  0.75000000000000000       0.35000000000000003       0.50000000000000000     
  0.70000000000000007       0.35000000000000003       0.55000000000000004     
  0.75000000000000000       0.30000000000000004       0.55000000000000004     
  0.70000000000000007       0.30000000000000004       0.60000000000000009     
  0.75000000000000000       0.35000000000000003       0.60000000000000009     
  0.70000000000000007       0.35000000000000003       0.65000000000000002     
  0.75000000000000000       0.30000000000000004       0.65000000000000002     
  0.70000000000000007       0.30000000000000004       0.70000000000000007     
  0.75000000000000000       0.35000000000000003       0.70000000000000007     
  0.70000000000000007       0.35000000000000003       0.75000000000000000     
  0.75000000000000000       0.30000000000000004       0.75000000000000000     
  0.70000000000000007       0.30000000000000004       0.80000000000000004     
  0.75000000000000000       0.35000000000000003       0.80000000000000004     
  0.70000000000000007       0.35000000000000003       0.85000000000000009     
  0.75000000000000000       0.30000000000000004       0.85000000000000009     
  0.70000000000000007       0.30000000000000004       0.90000000000000002     
  0.75000000000000000       0.35000000000000003       0.90000000000000002     
  0.70000000000000007       0.35000000000000003       0.95000000000000007     
  0.75000000000000000       0.30000000000000004       0.95000000000000007     
  0.70000000000000007       0.40000000000000002        0.0000000000000000     
  0.75000000000000000       0.45000000000000001        0.0000000000000000     
  0.70000000000000007       0.45000000000000001        5.0000000000000003E-002
  0.75000000000000000       0.40000000000000002        5.0000000000000003E-002
  0.70000000000000007       0.40000000000000002       0.10000000000000001     
  0.75000000000000000       0.45000000000000001       0.10000000000000001     
  0.70000000000000007       0.45000000000000001       0.15000000000000002     
  0.75000000000000000       0.40000000000000002       0.15000000000000002     
  0.70000000000000007       0.40000000000000002       0.20000000000000001     
  0.75000000000000000       0.45000000000000001       0.20000000000000001     
  0.70000000000000007       0.45000000000000001       0.25000000000000000     
  0.75000000000000000       0.40000000000000002       0.25000000000000000     
  0.70000000000000007       0.40000000000000002       0.30000000000000004     
  0.75000000000000000       0.45000000000000001       0.30000000000000004     
  0.70000000000000007       0.45000000000000001       0.35000000000000003     
  0.75000000000000000       0.40000000000000002       0.35000000000000003     
  0.70000000000000007       0.40000000000000002       0.40000000000000002     
  0.75000000000000000       0.45000000000000001       0.40000000000000002     
  0.70000000000000007       0.45000000000000001       0.45000000000000001     
  0.75000000000000000       0.40000000000000002       0.45000000000000001     
  0.70000000000000007       0.40000000000000002       0.50000000000000000     
  0.75000000000000000       0.45000000000000001       0.50000000000000000     
  0.70000000000000007       0.45000000000000001       0.55000000000000004     
  0.75000000000000000       0.40000000000000002       0.55000000000000004     
  0.70000000000000007       0.40000000000000002       0.60000000000000009     
  0.75000000000000000       0.45000000000000001       0.60000000000000009     
  0.70000000000000007       0.45000000000000001       0.65000000000000002     
  0.75000000000000000       0.40000000000000002       0.65000000000000002     
  0.70000000000000007       0.40000000000000002       0.70000000000000007     
  0.75000000000000000       0.45000000000000001       0.70000000000000007     
  0.70000000000000007       0.45000000000000001       0.75000000000000000     
  0.75000000000000000       0.40000000000000002       0.75000000000000000     
  0.70000000000000007       0.40000000000000002       0.80000000000000004     
  0.75000000000000000       0.45000000000000001       0.80000000000000004     
  0.70000000000000007       0.45000000000000001       0.85000000000000009     
  0.75000000000000000       0.40000000000000002       0.85000000000000009     
  0.70000000000000007       0.40000000000000002       0.90000000000000002     
  0.75000000000000000       0.45000000000000001       0.90000000000000002     
  0.70000000000000007       0.45000000000000001       0.95000000000000007     
  0.75000000000000000       0.40000000000000002       0.95000000000000007     
  0.70000000000000007       0.50000000000000000        0.0000000000000000     
  0.75000000000000000       0.55000000000000004        0.0000000000000000     
  0.70000000000000007       0.55000000000000004        5.0000000000000003E-002
  0.75000000000000000       0.50000000000000000        5.0000000000000003E-002
  0.70000000000000007       0.50000000000000000       0.10000000000000001     
  0.75000000000000000       0.55000000000000004       0.10000000000000001     
  0.70000000000000007       0.55000000000000004       0.15000000000000002     
  0.75000000000000000       0.50000000000000000       0.15000000000000002     
  0.70000000000000007       0.50000000000000000       0.20000000000000001     
  0.75000000000000000       0.55000000000000004       0.20000000000000001     
  0.70000000000000007       0.55000000000000004       0.25000000000000000     
  0.75000000000000000       0.50000000000000000       0.25000000000000000     
  0.70000000000000007       0.50000000000000000       0.30000000000000004     
  0.75000000000000000       0.55000000000000004       0.30000000000000004     
  0.70000000000000007       0.55000000000000004       0.35000000000000003     
  0.75000000000000000       0.50000000000000000       0.35000000000000003     
  0.70000000000000007       0.50000000000000000       0.40000000000000002     
  0.75000000000000000       0.55000000000000004       0.40000000000000002     
  0.70000000000000007       0.55000000000000004       0.45000000000000001     
  0.75000000000000000       0.50000000000000000       0.45000000000000001     
  0.70000000000000007       0.50000000000000000       0.50000000000000000     
  0.75000000000000000       0.55000000000000004       0.50000000000000000     
  0.70000000000000007       0.55000000000000004       0.55000000000000004     
  0.75000000000000000       0.50000000000000000       0.55000000000000004     
  0.70000000000000007       0.50000000000000000       0.60000000000000009     
  0.75000000000000000       0.55000000000000004       0.60000000000000009     
  0.70000000000000007       0.55000000000000004       0.65000000000000002     
  0.75000000000000000       0.50000000000000000       0.65000000000000002     
  0.70000000000000007       0.50000000000000000       0.70000000000000007     
  0.75000000000000000       0.55000000000000004       0.70000000000000007     
  0.70000000000000007       0.55000000000000004       0.75000000000000000     
  0.75000000000000000       0.50000000000000000       0.75000000000000000     
  0.70000000000000007       0.50000000000000000       0.80000000000000004     
  0.75000000000000000       0.55000000000000004       0.80000000000000004     
  0.70000000000000007       0.55000000000000004       0.85000000000000009     
  0.75000000000000000       0.50000000000000000       0.85000000000000009     
  0.70000000000000007       0.50000000000000000       0.90000000000000002     
  0.75000000000000000       0.55000000000000004       0.90000000000000002     
  0.70000000000000007       0.55000000000000004       0.95000000000000007     
  0.75000000000000000       0.50000000000000000       0.95000000000000007     
  0.70000000000000007       0.60000000000000009        0.0000000000000000     
  0.75000000000000000       0.65000000000000002        0.0000000000000000     
  0.70000000000000007       0.65000000000000002        5.0000000000000003E-002
  0.75000000000000000       0.60000000000000009        5.0000000000000003E-002
  0.70000000000000007       0.60000000000000009       0.10000000000000001     
  0.75000000000000000       0.65000000000000002       0.10000000000000001     
  0.70000000000000007       0.65000000000000002       0.15000000000000002     
  0.75000000000000000       0.60000000000000009       0.15000000000000002     
  0.70000000000000007       0.60000000000000009       0.20000000000000001     
  0.75000000000000000       0.65000000000000002       0.20000000000000001     
  0.70000000000000007       0.65000000000000002       0.25000000000000000     
  0.75000000000000000       0.60000000000000009       0.25000000000000000     
  0.70000000000000007       0.60000000000000009       0.30000000000000004     
  0.75000000000000000       0.65000000000000002       0.30000000000000004     
  0.70000000000000007       0.65000000000000002       0.35000000000000003     
  0.75000000000000000       0.60000000000000009       0.35000000000000003     
  0.70000000000000007       0.60000000000000009       0.40000000000000002     
  0.75000000000000000       0.65000000000000002       0.40000000000000002     
  0.70000000000000007       0.65000000000000002       0.45000000000000001     
  0.75000000000000000       0.60000000000000009       0.45000000000000001     
  0.70000000000000007       0.60000000000000009       0.50000000000000000     
  0.75000000000000000       0.65000000000000002       0.50000000000000000     
  0.70000000000000007       0.65000000000000002       0.55000000000000004     
  0.75000000000000000       0.60000000000000009       0.55000000000000004     
  0.70000000000000007       0.60000000000000009       0.60000000000000009     
  0.75000000000000000       0.65000000000000002       0.60000000000000009     
  0.70000000000000007       0.65000000000000002       0.65000000000000002     
  0.75000000000000000       0.60000000000000009       0.65000000000000002     
  0.70000000000000007       0.60000000000000009       0.70000000000000007     
  0.75000000000000000       0.65000000000000002       0.70000000000000007     
  0.70000000000000007       0.65000000000000002       0.75000000000000000     
  0.75000000000000000       0.60000000000000009       0.75000000000000000     
  0.70000000000000007       0.60000000000000009       0.80000000000000004     
  0.75000000000000000       0.65000000000000002       0.80000000000000004     
  0.70000000000000007       0.65000000000000002       0.85000000000000009     
  0.75000000000000000       0.60000000000000009       0.85000000000000009     
  0.70000000000000007       0.60000000000000009       0.90000000000000002     
  0.75000000000000000       0.65000000000000002       0.90000000000000002     
  0.70000000000000007       0.65000000000000002       0.95000000000000007     
  0.75000000000000000       0.60000000000000009       0.95000000000000007     
  0.70000000000000007       0.70000000000000007        0.0000000000000000     
  0.75000000000000000       0.75000000000000000        0.0000000000000000     
  0.70000000000000007       0.75000000000000000        5.0000000000000003E-002
  0.75000000000000000       0.70000000000000007        5.0000000000000003E-002
  0.70000000000000007       0.70000000000000007       0.10000000000000001     
  0.75000000000000000       0.75000000000000000       0.10000000000000001     
  0.70000000000000007       0.75000000000000000       0.15000000000000002     
  0.75000000000000000       0.70000000000000007       0.15000000000000002     
  0.70000000000000007       0.70000000000000007       0.20000000000000001     
  0.75000000000000000       0.75000000000000000       0.20000000000000001     
  0.70000000000000007       0.75000000000000000       0.25000000000000000     
  0.75000000000000000       0.70000000000000007       0.25000000000000000     
  0.70000000000000007       0.70000000000000007       0.30000000000000004     
  0.75000000000000000       0.75000000000000000       0.30000000000000004     
  0.70000000000000007       0.75000000000000000       0.35000000000000003     
  0.75000000000000000       0.70000000000000007       0.35000000000000003     
  0.70000000000000007       0.70000000000000007       0.40000000000000002     
  0.75000000000000000       0.75000000000000000       0.40000000000000002     
  0.70000000000000007       0.75000000000000000       0.45000000000000001     
  0.75000000000000000       0.70000000000000007       0.45000000000000001     
  0.70000000000000007       0.70000000000000007       0.50000000000000000     
  0.75000000000000000       0.75000000000000000       0.50000000000000000     
  0.70000000000000007       0.75000000000000000       0.55000000000000004     
  0.75000000000000000       0.70000000000000007       0.55000000000000004     
  0.70000000000000007       0.70000000000000007       0.60000000000000009     
  0.75000000000000000       0.75000000000000000       0.60000000000000009     
  0.70000000000000007       0.75000000000000000       0.65000000000000002     
  0.75000000000000000       0.70000000000000007       0.65000000000000002     
  0.70000000000000007       0.70000000000000007       0.70000000000000007     
  0.75000000000000000       0.75000000000000000       0.70000000000000007     
  0.70000000000000007       0.75000000000000000       0.75000000000000000     
  0.75000000000000000       0.70000000000000007       0.75000000000000000     
  0.70000000000000007       0.70000000000000007       0.80000000000000004     
  0.75000000000000000       0.75000000000000000       0.80000000000000004     
  0.70000000000000007       0.75000000000000000       0.85000000000000009     
  0.75000000000000000       0.70000000000000007       0.85000000000000009     
  0.70000000000000007       0.70000000000000007       0.90000000000000002     
  0.75000000000000000       0.75000000000000000       0.90000000000000002     
  0.70000000000000007       0.75000000000000000       0.95000000000000007     
  0.75000000000000000       0.70000000000000007       0.95000000000000007     
  0.70000000000000007       0.80000000000000004        0.0000000000000000     
  0.75000000000000000       0.85000000000000009        0.0000000000000000     
  0.70000000000000007       0.85000000000000009        5.0000000000000003E-002
  0.75000000000000000       0.80000000000000004        5.0000000000000003E-002
  0.70000000000000007       0.80000000000000004       0.10000000000000001     
  0.75000000000000000       0.85000000000000009       0.10000000000000001     
  0.70000000000000007       0.85000000000000009       0.15000000000000002     
  0.75000000000000000       0.80000000000000004       0.15000000000000002     
  0.70000000000000007       0.80000000000000004       0.20000000000000001     
  0.75000000000000000       0.85000000000000009       0.20000000000000001     
  0.70000000000000007       0.85000000000000009       0.25000000000000000     
  0.75000000000000000       0.80000000000000004       0.25000000000000000     
  0.70000000000000007       0.80000000000000004       0.30000000000000004     
  0.75000000000000000       0.85000000000000009       0.30000000000000004     
  0.70000000000000007       0.85000000000000009       0.35000000000000003     
  0.75000000000000000       0.80000000000000004       0.35000000000000003     
  0.70000000000000007       0.80000000000000004       0.40000000000000002     
  0.75000000000000000       0.85000000000000009       0.40000000000000002     
  0.70000000000000007       0.85000000000000009       0.45000000000000001     
  0.75000000000000000       0.80000000000000004       0.45000000000000001     
  0.70000000000000007       0.80000000000000004       0.50000000000000000     
  0.75000000000000000       0.85000000000000009       0.50000000000000000     
  0.70000000000000007       0.85000000000000009       0.55000000000000004     
  0.75000000000000000       0.80000000000000004       0.55000000000000004     
  0.70000000000000007       0.80000000000000004       0.60000000000000009     
  0.75000000000000000       0.85000000000000009       0.60000000000000009     
  0.70000000000000007       0.85000000000000009       0.65000000000000002     
  0.75000000000000000       0.80000000000000004       0.65000000000000002     
  0.70000000000000007       0.80000000000000004       0.70000000000000007     
  0.75000000000000000       0.85000000000000009       0.70000000000000007     
  0.70000000000000007       0.85000000000000009       0.75000000000000000     
  0.75000000000000000       0.80000000000000004       0.75000000000000000     
  0.70000000000000007       0.80000000000000004       0.80000000000000004     
  0.75000000000000000       0.85000000000000009       0.80000000000000004     
  0.70000000000000007       0.85000000000000009       0.85000000000000009     
  0.75000000000000000       0.80000000000000004       0.85000000000000009     
  0.70000000000000007       0.80000000000000004       0.90000000000000002     
  0.75000000000000000       0.85000000000000009       0.90000000000000002     
  0.70000000000000007       0.85000000000000009       0.95000000000000007     
  0.75000000000000000       0.80000000000000004       0.95000000000000007     
  0.70000000000000007       0.90000000000000002        0.0000000000000000     
  0.75000000000000000       0.95000000000000007        0.0000000000000000     
  0.70000000000000007       0.95000000000000007        5.0000000000000003E-002
  0.75000000000000000       0.90000000000000002        5.0000000000000003E-002
  0.70000000000000007       0.90000000000000002       0.10000000000000001     
  0.75000000000000000       0.95000000000000007       0.10000000000000001     
  0.70000000000000007       0.95000000000000007       0.15000000000000002     
  0.75000000000000000       0.90000000000000002       0.15000000000000002     
  0.70000000000000007       0.90000000000000002       0.20000000000000001     
  0.75000000000000000       0.95000000000000007       0.20000000000000001     
  0.70000000000000007       0.95000000000000007       0.25000000000000000     
  0.75000000000000000       0.90000000000000002       0.25000000000000000     
  0.70000000000000007       0.90000000000000002       0.30000000000000004     
  0.75000000000000000       0.95000000000000007       0.30000000000000004     
  0.70000000000000007       0.95000000000000007       0.35000000000000003     
  0.75000000000000000       0.90000000000000002       0.35000000000000003     
  0.70000000000000007       0.90000000000000002       0.40000000000000002     
  0.75000000000000000       0.95000000000000007       0.40000000000000002     
  0.70000000000000007       0.95000000000000007       0.45000000000000001     
  0.75000000000000000       0.90000000000000002       0.45000000000000001     
  0.70000000000000007       0.90000000000000002       0.50000000000000000     
  0.75000000000000000       0.95000000000000007       0.50000000000000000     
  0.70000000000000007       0.95000000000000007       0.55000000000000004     
  0.75000000000000000       0.90000000000000002       0.55000000000000004     
  0.70000000000000007       0.90000000000000002       0.60000000000000009     
  0.75000000000000000       0.95000000000000007       0.60000000000000009     
  0.70000000000000007       0.95000000000000007       0.65000000000000002     
  0.75000000000000000       0.90000000000000002       0.65000000000000002     
  0.70000000000000007       0.90000000000000002       0.70000000000000007     
  0.75000000000000000       0.95000000000000007       0.70000000000000007     
  0.70000000000000007       0.95000000000000007       0.75000000000000000     
  0.75000000000000000       0.90000000000000002       0.75000000000000000     
  0.70000000000000007       0.90000000000000002       0.80000000000000004     
  0.75000000000000000       0.95000000000000007       0.80000000000000004     
  0.70000000000000007       0.95000000000000007       0.85000000000000009     
  0.75000000000000000       0.90000000000000002       0.85000000000000009     
  0.70000000000000007       0.90000000000000002       0.90000000000000002     
  0.75000000000000000       0.95000000000000007       0.90000000000000002     
  0.70000000000000007       0.95000000000000007       0.95000000000000007     
  0.75000000000000000       0.90000000000000002       0.95000000000000007     
  0.80000000000000004        0.0000000000000000        0.0000000000000000     
  0.85000000000000009        5.0000000000000003E-002   0.0000000000000000     
  0.80000000000000004        5.0000000000000003E-002   5.0000000000000003E-002
  0.85000000000000009        0.0000000000000000        5.0000000000000003E-002
  0.80000000000000004        0.0000000000000000       0.10000000000000001     
  0.85000000000000009        5.0000000000000003E-002  0.10000000000000001     
  0.80000000000000004        5.0000000000000003E-002  0.15000000000000002     
  0.85000000000000009        0.0000000000000000       0.15000000000000002     
  0.80000000000000004        0.0000000000000000       0.20000000000000001     
  0.85000000000000009        5.0000000000000003E-002  0.20000000000000001     
  0.80000000000000004        5.0000000000000003E-002  0.25000000000000000     
  0.85000000000000009        0.0000000000000000       0.25000000000000000     
  0.80000000000000004        0.0000000000000000       0.30000000000000004     
  0.85000000000000009        5.0000000000000003E-002  0.30000000000000004     
  0.80000000000000004        5.0000000000000003E-002  0.35000000000000003     
  0.85000000000000009        0.0000000000000000       0.35000000000000003     
  0.80000000000000004        0.0000000000000000       0.40000000000000002     
  0.85000000000000009        5.0000000000000003E-002  0.40000000000000002     
  0.80000000000000004        5.0000000000000003E-002  0.45000000000000001     
  0.85000000000000009        0.0000000000000000       0.45000000000000001     
  0.80000000000000004        0.0000000000000000       0.50000000000000000     
  0.85000000000000009        5.0000000000000003E-002  0.50000000000000000     
  0.80000000000000004        5.0000000000000003E-002  0.55000000000000004     
  0.85000000000000009        0.0000000000000000       0.55000000000000004     
  0.80000000000000004        0.0000000000000000       0.60000000000000009     
  0.85000000000000009        5.0000000000000003E-002  0.60000000000000009     
  0.80000000000000004        5.0000000000000003E-002  0.65000000000000002     
  0.85000000000000009        0.0000000000000000       0.65000000000000002     
  0.80000000000000004        0.0000000000000000       0.70000000000000007     
  0.85000000000000009        5.0000000000000003E-002  0.70000000000000007     
  0.80000000000000004        5.0000000000000003E-002  0.75000000000000000     
  0.85000000000000009        0.0000000000000000       0.75000000000000000     
  0.80000000000000004        0.0000000000000000       0.80000000000000004     
  0.85000000000000009        5.0000000000000003E-002  0.80000000000000004     
  0.80000000000000004        5.0000000000000003E-002  0.85000000000000009     
  0.85000000000000009        0.0000000000000000       0.85000000000000009     
  0.80000000000000004        0.0000000000000000       0.90000000000000002     
  0.85000000000000009        5.0000000000000003E-002  0.90000000000000002     
  0.80000000000000004        5.0000000000000003E-002  0.95000000000000007     
  0.85000000000000009        0.0000000000000000       0.95000000000000007     
  0.80000000000000004       0.10000000000000001        0.0000000000000000     
  0.85000000000000009       0.15000000000000002        0.0000000000000000     
  0.80000000000000004       0.15000000000000002        5.0000000000000003E-002
  0.85000000000000009       0.10000000000000001        5.0000000000000003E-002
  0.80000000000000004       0.10000000000000001       0.10000000000000001     
  0.85000000000000009       0.15000000000000002       0.10000000000000001     
  0.80000000000000004       0.15000000000000002       0.15000000000000002     
  0.85000000000000009       0.10000000000000001       0.15000000000000002     
  0.80000000000000004       0.10000000000000001       0.20000000000000001     
  0.85000000000000009       0.15000000000000002       0.20000000000000001     
  0.80000000000000004       0.15000000000000002       0.25000000000000000     
  0.85000000000000009       0.10000000000000001       0.25000000000000000     
  0.80000000000000004       0.10000000000000001       0.30000000000000004     
  0.85000000000000009       0.15000000000000002       0.30000000000000004     
  0.80000000000000004       0.15000000000000002       0.35000000000000003     
  0.85000000000000009       0.10000000000000001       0.35000000000000003     
  0.80000000000000004       0.10000000000000001       0.40000000000000002     
  0.85000000000000009       0.15000000000000002       0.40000000000000002     
  0.80000000000000004       0.15000000000000002       0.45000000000000001     
  0.85000000000000009       0.10000000000000001       0.45000000000000001     
  0.80000000000000004       0.10000000000000001       0.50000000000000000     
  0.85000000000000009       0.15000000000000002       0.50000000000000000     
  0.80000000000000004       0.15000000000000002       0.55000000000000004     
  0.85000000000000009       0.10000000000000001       0.55000000000000004     
  0.80000000000000004       0.10000000000000001       0.60000000000000009     
  0.85000000000000009       0.15000000000000002       0.60000000000000009     
  0.80000000000000004       0.15000000000000002       0.65000000000000002     
  0.85000000000000009       0.10000000000000001       0.65000000000000002     
  0.80000000000000004       0.10000000000000001       0.70000000000000007     
  0.85000000000000009       0.15000000000000002       0.70000000000000007     
  0.80000000000000004       0.15000000000000002       0.75000000000000000     
  0.85000000000000009       0.10000000000000001       0.75000000000000000     
  0.80000000000000004       0.10000000000000001       0.80000000000000004     
  0.85000000000000009       0.15000000000000002       0.80000000000000004     
  0.80000000000000004       0.15000000000000002       0.85000000000000009     
  0.85000000000000009       0.10000000000000001       0.85000000000000009     
  0.80000000000000004       0.10000000000000001       0.90000000000000002     
  0.85000000000000009       0.15000000000000002       0.90000000000000002     
  0.80000000000000004       0.15000000000000002       0.95000000000000007     
  0.85000000000000009       0.10000000000000001       0.95000000000000007     
  0.80000000000000004       0.20000000000000001        0.0000000000000000     
  0.85000000000000009       0.25000000000000000        0.0000000000000000     
  0.80000000000000004       0.25000000000000000        5.0000000000000003E-002
  0.85000000000000009       0.20000000000000001        5.0000000000000003E-002
  0.80000000000000004       0.20000000000000001       0.10000000000000001     
  0.85000000000000009       0.25000000000000000       0.10000000000000001     
  0.80000000000000004       0.25000000000000000       0.15000000000000002     
  0.85000000000000009       0.20000000000000001       0.15000000000000002     
  0.80000000000000004       0.20000000000000001       0.20000000000000001     
  0.85000000000000009       0.25000000000000000       0.20000000000000001     
  0.80000000000000004       0.25000000000000000       0.25000000000000000     
  0.85000000000000009       0.20000000000000001       0.25000000000000000     
  0.80000000000000004       0.20000000000000001       0.30000000000000004     
  0.85000000000000009       0.25000000000000000       0.30000000000000004     
  0.80000000000000004       0.25000000000000000       0.35000000000000003     
  0.85000000000000009       0.20000000000000001       0.35000000000000003     
  0.80000000000000004       0.20000000000000001       0.40000000000000002     
  0.85000000000000009       0.25000000000000000       0.40000000000000002     
  0.80000000000000004       0.25000000000000000       0.45000000000000001     
  0.85000000000000009       0.20000000000000001       0.45000000000000001     
  0.80000000000000004       0.20000000000000001       0.50000000000000000     
  0.85000000000000009       0.25000000000000000       0.50000000000000000     
  0.80000000000000004       0.25000000000000000       0.55000000000000004     
  0.85000000000000009       0.20000000000000001       0.55000000000000004     
  0.80000000000000004       0.20000000000000001       0.60000000000000009     
  0.85000000000000009       0.25000000000000000       0.60000000000000009     
  0.80000000000000004       0.25000000000000000       0.65000000000000002     
  0.85000000000000009       0.20000000000000001       0.65000000000000002     
  0.80000000000000004       0.20000000000000001       0.70000000000000007     
  0.85000000000000009       0.25000000000000000       0.70000000000000007     
  0.80000000000000004       0.25000000000000000       0.75000000000000000     
  0.85000000000000009       0.20000000000000001       0.75000000000000000     
  0.80000000000000004       0.20000000000000001       0.80000000000000004     
  0.85000000000000009       0.25000000000000000       0.80000000000000004     
  0.80000000000000004       0.25000000000000000       0.85000000000000009     
  0.85000000000000009       0.20000000000000001       0.85000000000000009     
  0.80000000000000004       0.20000000000000001       0.90000000000000002     
  0.85000000000000009       0.25000000000000000       0.90000000000000002     
  0.80000000000000004       0.25000000000000000       0.95000000000000007     
  0.85000000000000009       0.20000000000000001       0.95000000000000007     
  0.80000000000000004       0.30000000000000004        0.0000000000000000     
  0.85000000000000009       0.35000000000000003        0.0000000000000000     
  0.80000000000000004       0.35000000000000003        5.0000000000000003E-002
  0.85000000000000009       0.30000000000000004        5.0000000000000003E-002
  0.80000000000000004       0.30000000000000004       0.10000000000000001     
  0.85000000000000009       0.35000000000000003       0.10000000000000001     
  0.80000000000000004       0.35000000000000003       0.15000000000000002     
  0.85000000000000009       0.30000000000000004       0.15000000000000002     
  0.80000000000000004       0.30000000000000004       0.20000000000000001     
  0.85000000000000009       0.35000000000000003       0.20000000000000001     
  0.80000000000000004       0.35000000000000003       0.25000000000000000     
  0.85000000000000009       0.30000000000000004       0.25000000000000000     
  0.80000000000000004       0.30000000000000004       0.30000000000000004     
  0.85000000000000009       0.35000000000000003       0.30000000000000004     
  0.80000000000000004       0.35000000000000003       0.35000000000000003     
  0.85000000000000009       0.30000000000000004       0.35000000000000003     
  0.80000000000000004       0.30000000000000004       0.40000000000000002     
  0.85000000000000009       0.35000000000000003       0.40000000000000002     
  0.80000000000000004       0.35000000000000003       0.45000000000000001     
  0.85000000000000009       0.30000000000000004       0.45000000000000001     
  0.80000000000000004       0.30000000000000004       0.50000000000000000     
  0.85000000000000009       0.35000000000000003       0.50000000000000000     
  0.80000000000000004       0.35000000000000003       0.55000000000000004     
  0.85000000000000009       0.30000000000000004       0.55000000000000004     
  0.80000000000000004       0.30000000000000004       0.60000000000000009     
  0.85000000000000009       0.35000000000000003       0.60000000000000009     
  0.80000000000000004       0.35000000000000003       0.65000000000000002     
  0.85000000000000009       0.30000000000000004       0.65000000000000002     
  0.80000000000000004       0.30000000000000004       0.70000000000000007     
  0.85000000000000009       0.35000000000000003       0.70000000000000007     
  0.80000000000000004       0.35000000000000003       0.75000000000000000     
  0.85000000000000009       0.30000000000000004       0.75000000000000000     
  0.80000000000000004       0.30000000000000004       0.80000000000000004     
  0.85000000000000009       0.35000000000000003       0.80000000000000004     
  0.80000000000000004       0.35000000000000003       0.85000000000000009     
  0.85000000000000009       0.30000000000000004       0.85000000000000009     
  0.80000000000000004       0.30000000000000004       0.90000000000000002     
  0.85000000000000009       0.35000000000000003       0.90000000000000002     
  0.80000000000000004       0.35000000000000003       0.95000000000000007     
  0.85000000000000009       0.30000000000000004       0.95000000000000007     
  0.80000000000000004       0.40000000000000002        0.0000000000000000     
  0.85000000000000009       0.45000000000000001        0.0000000000000000     
  0.80000000000000004       0.45000000000000001        5.0000000000000003E-002
  0.85000000000000009       0.40000000000000002        5.0000000000000003E-002
  0.80000000000000004       0.40000000000000002       0.10000000000000001     
  0.85000000000000009       0.45000000000000001       0.10000000000000001     
  0.80000000000000004       0.45000000000000001       0.15000000000000002     
  0.85000000000000009       0.40000000000000002       0.15000000000000002     
  0.80000000000000004       0.40000000000000002       0.20000000000000001     
  0.85000000000000009       0.45000000000000001       0.20000000000000001     
  0.80000000000000004       0.45000000000000001       0.25000000000000000     
  0.85000000000000009       0.40000000000000002       0.25000000000000000     
  0.80000000000000004       0.40000000000000002       0.30000000000000004     
  0.85000000000000009       0.45000000000000001       0.30000000000000004     
  0.80000000000000004       0.45000000000000001       0.35000000000000003     
  0.85000000000000009       0.40000000000000002       0.35000000000000003     
  0.80000000000000004       0.40000000000000002       0.40000000000000002     
  0.85000000000000009       0.45000000000000001       0.40000000000000002     
  0.80000000000000004       0.45000000000000001       0.45000000000000001     
  0.85000000000000009       0.40000000000000002       0.45000000000000001     
  0.80000000000000004       0.40000000000000002       0.50000000000000000     
  0.85000000000000009       0.45000000000000001       0.50000000000000000     
  0.80000000000000004       0.45000000000000001       0.55000000000000004     
  0.85000000000000009       0.40000000000000002       0.55000000000000004     
  0.80000000000000004       0.40000000000000002       0.60000000000000009     
  0.85000000000000009       0.45000000000000001       0.60000000000000009     
  0.80000000000000004       0.45000000000000001       0.65000000000000002     
  0.85000000000000009       0.40000000000000002       0.65000000000000002     
  0.80000000000000004       0.40000000000000002       0.70000000000000007     
  0.85000000000000009       0.45000000000000001       0.70000000000000007     
  0.80000000000000004       0.45000000000000001       0.75000000000000000     
  0.85000000000000009       0.40000000000000002       0.75000000000000000     
  0.80000000000000004       0.40000000000000002       0.80000000000000004     
  0.85000000000000009       0.45000000000000001       0.80000000000000004     
  0.80000000000000004       0.45000000000000001       0.85000000000000009     
  0.85000000000000009       0.40000000000000002       0.85000000000000009     
  0.80000000000000004       0.40000000000000002       0.90000000000000002     
  0.85000000000000009       0.45000000000000001       0.90000000000000002     
  0.80000000000000004       0.45000000000000001       0.95000000000000007     
  0.85000000000000009       0.40000000000000002       0.95000000000000007     
  0.80000000000000004       0.50000000000000000        0.0000000000000000     
  0.85000000000000009       0.55000000000000004        0.0000000000000000     
  0.80000000000000004       0.55000000000000004        5.0000000000000003E-002
  0.85000000000000009       0.50000000000000000        5.0000000000000003E-002
  0.80000000000000004       0.50000000000000000       0.10000000000000001     
  0.85000000000000009       0.55000000000000004       0.10000000000000001     
  0.80000000000000004       0.55000000000000004       0.15000000000000002     
  0.85000000000000009       0.50000000000000000       0.15000000000000002     
  0.80000000000000004       0.50000000000000000       0.20000000000000001     
  0.85000000000000009       0.55000000000000004       0.20000000000000001     
  0.80000000000000004       0.55000000000000004       0.25000000000000000     
  0.85000000000000009       0.50000000000000000       0.25000000000000000     
  0.80000000000000004       0.50000000000000000       0.30000000000000004     
  0.85000000000000009       0.55000000000000004       0.30000000000000004     
  0.80000000000000004       0.55000000000000004       0.35000000000000003     
  0.85000000000000009       0.50000000000000000       0.35000000000000003     
  0.80000000000000004       0.50000000000000000       0.40000000000000002     
  0.85000000000000009       0.55000000000000004       0.40000000000000002     
  0.80000000000000004       0.55000000000000004       0.45000000000000001     
  0.85000000000000009       0.50000000000000000       0.45000000000000001     
  0.80000000000000004       0.50000000000000000       0.50000000000000000     
  0.85000000000000009       0.55000000000000004       0.50000000000000000     
  0.80000000000000004       0.55000000000000004       0.55000000000000004     
  0.85000000000000009       0.50000000000000000       0.55000000000000004     
  0.80000000000000004       0.50000000000000000       0.60000000000000009     
  0.85000000000000009       0.55000000000000004       0.60000000000000009     
  0.80000000000000004       0.55000000000000004       0.65000000000000002     
  0.85000000000000009       0.50000000000000000       0.65000000000000002     
  0.80000000000000004       0.50000000000000000       0.70000000000000007     
  0.85000000000000009       0.55000000000000004       0.70000000000000007     
  0.80000000000000004       0.55000000000000004       0.75000000000000000     
  0.85000000000000009       0.50000000000000000       0.75000000000000000     
  0.80000000000000004       0.50000000000000000       0.80000000000000004     
  0.85000000000000009       0.55000000000000004       0.80000000000000004     
  0.80000000000000004       0.55000000000000004       0.85000000000000009     
  0.85000000000000009       0.50000000000000000       0.85000000000000009     
  0.80000000000000004       0.50000000000000000       0.90000000000000002     
  0.85000000000000009       0.55000000000000004       0.90000000000000002     
  0.80000000000000004       0.55000000000000004       0.95000000000000007     
  0.85000000000000009       0.50000000000000000       0.95000000000000007     
  0.80000000000000004       0.60000000000000009        0.0000000000000000     
  0.85000000000000009       0.65000000000000002        0.0000000000000000     
  0.80000000000000004       0.65000000000000002        5.0000000000000003E-002
  0.85000000000000009       0.60000000000000009        5.0000000000000003E-002
  0.80000000000000004       0.60000000000000009       0.10000000000000001     
  0.85000000000000009       0.65000000000000002       0.10000000000000001     
  0.80000000000000004       0.65000000000000002       0.15000000000000002     
  0.85000000000000009       0.60000000000000009       0.15000000000000002     
  0.80000000000000004       0.60000000000000009       0.20000000000000001     
  0.85000000000000009       0.65000000000000002       0.20000000000000001     
  0.80000000000000004       0.65000000000000002       0.25000000000000000     
  0.85000000000000009       0.60000000000000009       0.25000000000000000     
  0.80000000000000004       0.60000000000000009       0.30000000000000004     
  0.85000000000000009       0.65000000000000002       0.30000000000000004     
  0.80000000000000004       0.65000000000000002       0.35000000000000003     
  0.85000000000000009       0.60000000000000009       0.35000000000000003     
  0.80000000000000004       0.60000000000000009       0.40000000000000002     
  0.85000000000000009       0.65000000000000002       0.40000000000000002     
  0.80000000000000004       0.65000000000000002       0.45000000000000001     
  0.85000000000000009       0.60000000000000009       0.45000000000000001     
  0.80000000000000004       0.60000000000000009       0.50000000000000000     
  0.85000000000000009       0.65000000000000002       0.50000000000000000     
  0.80000000000000004       0.65000000000000002       0.55000000000000004     
  0.85000000000000009       0.60000000000000009       0.55000000000000004     
  0.80000000000000004       0.60000000000000009       0.60000000000000009     
  0.85000000000000009       0.65000000000000002       0.60000000000000009     
  0.80000000000000004       0.65000000000000002       0.65000000000000002     
  0.85000000000000009       0.60000000000000009       0.65000000000000002     
  0.80000000000000004       0.60000000000000009       0.70000000000000007     
  0.85000000000000009       0.65000000000000002       0.70000000000000007     
  0.80000000000000004       0.65000000000000002       0.75000000000000000     
  0.85000000000000009       0.60000000000000009       0.75000000000000000     
  0.80000000000000004       0.60000000000000009       0.80000000000000004     
  0.85000000000000009       0.65000000000000002       0.80000000000000004     
  0.80000000000000004       0.65000000000000002       0.85000000000000009     
  0.85000000000000009       0.60000000000000009       0.85000000000000009     
  0.80000000000000004       0.60000000000000009       0.90000000000000002     
  0.85000000000000009       0.65000000000000002       0.90000000000000002     
  0.80000000000000004       0.65000000000000002       0.95000000000000007     
  0.85000000000000009       0.60000000000000009       0.95000000000000007     
  0.80000000000000004       0.70000000000000007        0.0000000000000000     
  0.85000000000000009       0.75000000000000000        0.0000000000000000     
  0.80000000000000004       0.75000000000000000        5.0000000000000003E-002
  0.85000000000000009       0.70000000000000007        5.0000000000000003E-002
  0.80000000000000004       0.70000000000000007       0.10000000000000001     
  0.85000000000000009       0.75000000000000000       0.10000000000000001     
  0.80000000000000004       0.75000000000000000       0.15000000000000002     
  0.85000000000000009       0.70000000000000007       0.15000000000000002     
  0.80000000000000004       0.70000000000000007       0.20000000000000001     
  0.85000000000000009       0.75000000000000000       0.20000000000000001     
  0.80000000000000004       0.75000000000000000       0.25000000000000000     
  0.85000000000000009       0.70000000000000007       0.25000000000000000     
  0.80000000000000004       0.70000000000000007       0.30000000000000004     
  0.85000000000000009       0.75000000000000000       0.30000000000000004     
  0.80000000000000004       0.75000000000000000       0.35000000000000003     
  0.85000000000000009       0.70000000000000007       0.35000000000000003     
  0.80000000000000004       0.70000000000000007       0.40000000000000002     
  0.85000000000000009       0.75000000000000000       0.40000000000000002     
  0.80000000000000004       0.75000000000000000       0.45000000000000001     
  0.85000000000000009       0.70000000000000007       0.45000000000000001     
  0.80000000000000004       0.70000000000000007       0.50000000000000000     
  0.85000000000000009       0.75000000000000000       0.50000000000000000     
  0.80000000000000004       0.75000000000000000       0.55000000000000004     
  0.85000000000000009       0.70000000000000007       0.55000000000000004     
  0.80000000000000004       0.70000000000000007       0.60000000000000009     
  0.85000000000000009       0.75000000000000000       0.60000000000000009     
  0.80000000000000004       0.75000000000000000       0.65000000000000002     
  0.85000000000000009       0.70000000000000007       0.65000000000000002     
  0.80000000000000004       0.70000000000000007       0.70000000000000007     
  0.85000000000000009       0.75000000000000000       0.70000000000000007     
  0.80000000000000004       0.75000000000000000       0.75000000000000000     
  0.85000000000000009       0.70000000000000007       0.75000000000000000     
  0.80000000000000004       0.70000000000000007       0.80000000000000004     
  0.85000000000000009       0.75000000000000000       0.80000000000000004     
  0.80000000000000004       0.75000000000000000       0.85000000000000009     
  0.85000000000000009       0.70000000000000007       0.85000000000000009     
  0.80000000000000004       0.70000000000000007       0.90000000000000002     
  0.85000000000000009       0.75000000000000000       0.90000000000000002     
  0.80000000000000004       0.75000000000000000       0.95000000000000007     
  0.85000000000000009       0.70000000000000007       0.95000000000000007     
  0.80000000000000004       0.80000000000000004        0.0000000000000000     
  0.85000000000000009       0.85000000000000009        0.0000000000000000     
  0.80000000000000004       0.85000000000000009        5.0000000000000003E-002
  0.85000000000000009       0.80000000000000004        5.0000000000000003E-002
  0.80000000000000004       0.80000000000000004       0.10000000000000001     
  0.85000000000000009       0.85000000000000009       0.10000000000000001     
  0.80000000000000004       0.85000000000000009       0.15000000000000002     
  0.85000000000000009       0.80000000000000004       0.15000000000000002     
  0.80000000000000004       0.80000000000000004       0.20000000000000001     
  0.85000000000000009       0.85000000000000009       0.20000000000000001     
  0.80000000000000004       0.85000000000000009       0.25000000000000000     
  0.85000000000000009       0.80000000000000004       0.25000000000000000     
  0.80000000000000004       0.80000000000000004       0.30000000000000004     
  0.85000000000000009       0.85000000000000009       0.30000000000000004     
  0.80000000000000004       0.85000000000000009       0.35000000000000003     
  0.85000000000000009       0.80000000000000004       0.35000000000000003     
  0.80000000000000004       0.80000000000000004       0.40000000000000002     
  0.85000000000000009       0.85000000000000009       0.40000000000000002     
  0.80000000000000004       0.85000000000000009       0.45000000000000001     
  0.85000000000000009       0.80000000000000004       0.45000000000000001     
  0.80000000000000004       0.80000000000000004       0.50000000000000000     
  0.85000000000000009       0.85000000000000009       0.50000000000000000     
  0.80000000000000004       0.85000000000000009       0.55000000000000004     
  0.85000000000000009       0.80000000000000004       0.55000000000000004     
  0.80000000000000004       0.80000000000000004       0.60000000000000009     
  0.85000000000000009       0.85000000000000009       0.60000000000000009     
  0.80000000000000004       0.85000000000000009       0.65000000000000002     
  0.85000000000000009       0.80000000000000004       0.65000000000000002     
  0.80000000000000004       0.80000000000000004       0.70000000000000007     
  0.85000000000000009       0.85000000000000009       0.70000000000000007     
  0.80000000000000004       0.85000000000000009       0.75000000000000000     
  0.85000000000000009       0.80000000000000004       0.75000000000000000     
  0.80000000000000004       0.80000000000000004       0.80000000000000004     
  0.85000000000000009       0.85000000000000009       0.80000000000000004     
  0.80000000000000004       0.85000000000000009       0.85000000000000009     
  0.85000000000000009       0.80000000000000004       0.85000000000000009     
  0.80000000000000004       0.80000000000000004       0.90000000000000002     
  0.85000000000000009       0.85000000000000009       0.90000000000000002     
  0.80000000000000004       0.85000000000000009       0.95000000000000007     
  0.85000000000000009       0.80000000000000004       0.95000000000000007     
  0.80000000000000004       0.90000000000000002        0.0000000000000000     
  0.85000000000000009       0.95000000000000007        0.0000000000000000     
  0.80000000000000004       0.95000000000000007        5.0000000000000003E-002
  0.85000000000000009       0.90000000000000002        5.0000000000000003E-002
  0.80000000000000004       0.90000000000000002       0.10000000000000001     
  0.85000000000000009       0.95000000000000007       0.10000000000000001     
  0.80000000000000004       0.95000000000000007       0.15000000000000002     
  0.85000000000000009       0.90000000000000002       0.15000000000000002     
  0.80000000000000004       0.90000000000000002       0.20000000000000001     
  0.85000000000000009       0.95000000000000007       0.20000000000000001     
  0.80000000000000004       0.95000000000000007       0.25000000000000000     
  0.85000000000000009       0.90000000000000002       0.25000000000000000     
  0.80000000000000004       0.90000000000000002       0.30000000000000004     
  0.85000000000000009       0.95000000000000007       0.30000000000000004     
  0.80000000000000004       0.95000000000000007       0.35000000000000003     
  0.85000000000000009       0.90000000000000002       0.35000000000000003     
  0.80000000000000004       0.90000000000000002       0.40000000000000002     
  0.85000000000000009       0.95000000000000007       0.40000000000000002     
  0.80000000000000004       0.95000000000000007       0.45000000000000001     
  0.85000000000000009       0.90000000000000002       0.45000000000000001     
  0.80000000000000004       0.90000000000000002       0.50000000000000000     
  0.85000000000000009       0.95000000000000007       0.50000000000000000     
  0.80000000000000004       0.95000000000000007       0.55000000000000004     
  0.85000000000000009       0.90000000000000002       0.55000000000000004     
  0.80000000000000004       0.90000000000000002       0.60000000000000009     
  0.85000000000000009       0.95000000000000007       0.60000000000000009     
  0.80000000000000004       0.95000000000000007       0.65000000000000002     
  0.85000000000000009       0.90000000000000002       0.65000000000000002     
  0.80000000000000004       0.90000000000000002       0.70000000000000007     
  0.85000000000000009       0.95000000000000007       0.70000000000000007     
  0.80000000000000004       0.95000000000000007       0.75000000000000000     
  0.85000000000000009       0.90000000000000002       0.75000000000000000     
  0.80000000000000004       0.90000000000000002       0.80000000000000004     
  0.85000000000000009       0.95000000000000007       0.80000000000000004     
  0.80000000000000004       0.95000000000000007       0.85000000000000009     
  0.85000000000000009       0.90000000000000002       0.85000000000000009     
  0.80000000000000004       0.90000000000000002       0.90000000000000002     
  0.85000000000000009       0.95000000000000007       0.90000000000000002     
  0.80000000000000004       0.95000000000000007       0.95000000000000007     
  0.85000000000000009       0.90000000000000002       0.95000000000000007     
  0.90000000000000002        0.0000000000000000        0.0000000000000000     
  0.95000000000000007        5.0000000000000003E-002   0.0000000000000000     
  0.90000000000000002        5.0000000000000003E-002   5.0000000000000003E-002
  0.95000000000000007        0.0000000000000000        5.0000000000000003E-002
  0.90000000000000002        0.0000000000000000       0.10000000000000001     
  0.95000000000000007        5.0000000000000003E-002  0.10000000000000001     
  0.90000000000000002        5.0000000000000003E-002  0.15000000000000002     
  0.95000000000000007        0.0000000000000000       0.15000000000000002     
  0.90000000000000002        0.0000000000000000       0.20000000000000001     
  0.95000000000000007        5.0000000000000003E-002  0.20000000000000001     
  0.90000000000000002        5.0000000000000003E-002  0.25000000000000000     
  0.95000000000000007        0.0000000000000000       0.25000000000000000     
  0.90000000000000002        0.0000000000000000       0.30000000000000004     
  0.95000000000000007        5.0000000000000003E-002  0.30000000000000004     
  0.90000000000000002        5.0000000000000003E-002  0.35000000000000003     
  0.95000000000000007        0.0000000000000000       0.35000000000000003     
  0.90000000000000002        0.0000000000000000       0.40000000000000002     
  0.95000000000000007        5.0000000000000003E-002  0.40000000000000002     
  0.90000000000000002        5.0000000000000003E-002  0.45000000000000001     
  0.95000000000000007        0.0000000000000000       0.45000000000000001     
  0.90000000000000002        0.0000000000000000       0.50000000000000000     
  0.95000000000000007        5.0000000000000003E-002  0.50000000000000000     
  0.90000000000000002        5.0000000000000003E-002  0.55000000000000004     
  0.95000000000000007        0.0000000000000000       0.55000000000000004     
  0.90000000000000002        0.0000000000000000       0.60000000000000009     
  0.95000000000000007        5.0000000000000003E-002  0.60000000000000009     
  0.90000000000000002        5.0000000000000003E-002  0.65000000000000002     
  0.95000000000000007        0.0000000000000000       0.65000000000000002     
  0.90000000000000002        0.0000000000000000       0.70000000000000007     
  0.95000000000000007        5.0000000000000003E-002  0.70000000000000007     
  0.90000000000000002        5.0000000000000003E-002  0.75000000000000000     
  0.95000000000000007        0.0000000000000000       0.75000000000000000     
  0.90000000000000002        0.0000000000000000       0.80000000000000004     
  0.95000000000000007        5.0000000000000003E-002  0.80000000000000004     
  0.90000000000000002        5.0000000000000003E-002  0.85000000000000009     
  0.95000000000000007        0.0000000000000000       0.85000000000000009     
  0.90000000000000002        0.0000000000000000       0.90000000000000002     
  0.95000000000000007        5.0000000000000003E-002  0.90000000000000002     
  0.90000000000000002        5.0000000000000003E-002  0.95000000000000007     
  0.95000000000000007        0.0000000000000000       0.95000000000000007     
  0.90000000000000002       0.10000000000000001        0.0000000000000000     
  0.95000000000000007       0.15000000000000002        0.0000000000000000     
  0.90000000000000002       0.15000000000000002        5.0000000000000003E-002
  0.95000000000000007       0.10000000000000001        5.0000000000000003E-002
  0.90000000000000002       0.10000000000000001       0.10000000000000001     
  0.95000000000000007       0.15000000000000002       0.10000000000000001     
  0.90000000000000002       0.15000000000000002       0.15000000000000002     
  0.95000000000000007       0.10000000000000001       0.15000000000000002     
  0.90000000000000002       0.10000000000000001       0.20000000000000001     
  0.95000000000000007       0.15000000000000002       0.20000000000000001     
  0.90000000000000002       0.15000000000000002       0.25000000000000000     
  0.95000000000000007       0.10000000000000001       0.25000000000000000     
  0.90000000000000002       0.10000000000000001       0.30000000000000004     
  0.95000000000000007       0.15000000000000002       0.30000000000000004     
  0.90000000000000002       0.15000000000000002       0.35000000000000003     
  0.95000000000000007       0.10000000000000001       0.35000000000000003     
  0.90000000000000002       0.10000000000000001       0.40000000000000002     
  0.95000000000000007       0.15000000000000002       0.40000000000000002     
  0.90000000000000002       0.15000000000000002       0.45000000000000001     
  0.95000000000000007       0.10000000000000001       0.45000000000000001     
  0.90000000000000002       0.10000000000000001       0.50000000000000000     
  0.95000000000000007       0.15000000000000002       0.50000000000000000     
  0.90000000000000002       0.15000000000000002       0.55000000000000004     
  0.95000000000000007       0.10000000000000001       0.55000000000000004     
  0.90000000000000002       0.10000000000000001       0.60000000000000009     
  0.95000000000000007       0.15000000000000002       0.60000000000000009     
  0.90000000000000002       0.15000000000000002       0.65000000000000002     
  0.95000000000000007       0.10000000000000001       0.65000000000000002     
  0.90000000000000002       0.10000000000000001       0.70000000000000007     
  0.95000000000000007       0.15000000000000002       0.70000000000000007     
  0.90000000000000002       0.15000000000000002       0.75000000000000000     
  0.95000000000000007       0.10000000000000001       0.75000000000000000     
  0.90000000000000002       0.10000000000000001       0.80000000000000004     
  0.95000000000000007       0.15000000000000002       0.80000000000000004     
  0.90000000000000002       0.15000000000000002       0.85000000000000009     
  0.95000000000000007       0.10000000000000001       0.85000000000000009     
  0.90000000000000002       0.10000000000000001       0.90000000000000002     
  0.95000000000000007       0.15000000000000002       0.90000000000000002     
  0.90000000000000002       0.15000000000000002       0.95000000000000007     
  0.95000000000000007       0.10000000000000001       0.95000000000000007     
  0.90000000000000002       0.20000000000000001        0.0000000000000000     
  0.95000000000000007       0.25000000000000000        0.0000000000000000     
  0.90000000000000002       0.25000000000000000        5.0000000000000003E-002
  0.95000000000000007       0.20000000000000001        5.0000000000000003E-002
  0.90000000000000002       0.20000000000000001       0.10000000000000001     
  0.95000000000000007       0.25000000000000000       0.10000000000000001     
  0.90000000000000002       0.25000000000000000       0.15000000000000002     
  0.95000000000000007       0.20000000000000001       0.15000000000000002     
  0.90000000000000002       0.20000000000000001       0.20000000000000001     
  0.95000000000000007       0.25000000000000000       0.20000000000000001     
  0.90000000000000002       0.25000000000000000       0.25000000000000000     
  0.95000000000000007       0.20000000000000001       0.25000000000000000     
  0.90000000000000002       0.20000000000000001       0.30000000000000004     
  0.95000000000000007       0.25000000000000000       0.30000000000000004     
  0.90000000000000002       0.25000000000000000       0.35000000000000003     
  0.95000000000000007       0.20000000000000001       0.35000000000000003     
  0.90000000000000002       0.20000000000000001       0.40000000000000002     
  0.95000000000000007       0.25000000000000000       0.40000000000000002     
  0.90000000000000002       0.25000000000000000       0.45000000000000001     
  0.95000000000000007       0.20000000000000001       0.45000000000000001     
  0.90000000000000002       0.20000000000000001       0.50000000000000000     
  0.95000000000000007       0.25000000000000000       0.50000000000000000     
  0.90000000000000002       0.25000000000000000       0.55000000000000004     
  0.95000000000000007       0.20000000000000001       0.55000000000000004     
  0.90000000000000002       0.20000000000000001       0.60000000000000009     
  0.95000000000000007       0.25000000000000000       0.60000000000000009     
  0.90000000000000002       0.25000000000000000       0.65000000000000002     
  0.95000000000000007       0.20000000000000001       0.65000000000000002     
  0.90000000000000002       0.20000000000000001       0.70000000000000007     
  0.95000000000000007       0.25000000000000000       0.70000000000000007     
  0.90000000000000002       0.25000000000000000       0.75000000000000000     
  0.95000000000000007       0.20000000000000001       0.75000000000000000     
  0.90000000000000002       0.20000000000000001       0.80000000000000004     
  0.95000000000000007       0.25000000000000000       0.80000000000000004     
  0.90000000000000002       0.25000000000000000       0.85000000000000009     
  0.95000000000000007       0.20000000000000001       0.85000000000000009     
  0.90000000000000002       0.20000000000000001       0.90000000000000002     
  0.95000000000000007       0.25000000000000000       0.90000000000000002     
  0.90000000000000002       0.25000000000000000       0.95000000000000007     
  0.95000000000000007       0.20000000000000001       0.95000000000000007     
  0.90000000000000002       0.30000000000000004        0.0000000000000000     
  0.95000000000000007       0.35000000000000003        0.0000000000000000     
  0.90000000000000002       0.35000000000000003        5.0000000000000003E-002
  0.95000000000000007       0.30000000000000004        5.0000000000000003E-002
  0.90000000000000002       0.30000000000000004       0.10000000000000001     
  0.95000000000000007       0.35000000000000003       0.10000000000000001     
  0.90000000000000002       0.35000000000000003       0.15000000000000002     
  0.95000000000000007       0.30000000000000004       0.15000000000000002     
  0.90000000000000002       0.30000000000000004       0.20000000000000001     
  0.95000000000000007       0.35000000000000003       0.20000000000000001     
  0.90000000000000002       0.35000000000000003       0.25000000000000000     
  0.95000000000000007       0.30000000000000004       0.25000000000000000     
  0.90000000000000002       0.30000000000000004       0.30000000000000004     
  0.95000000000000007       0.35000000000000003       0.30000000000000004     
  0.90000000000000002       0.35000000000000003       0.35000000000000003     
  0.95000000000000007       0.30000000000000004       0.35000000000000003     
  0.90000000000000002       0.30000000000000004       0.40000000000000002     
  0.95000000000000007       0.35000000000000003       0.40000000000000002     
  0.90000000000000002       0.35000000000000003       0.45000000000000001     
  0.95000000000000007       0.30000000000000004       0.45000000000000001     
  0.90000000000000002       0.30000000000000004       0.50000000000000000     
  0.95000000000000007       0.35000000000000003       0.50000000000000000     
  0.90000000000000002       0.35000000000000003       0.55000000000000004     
  0.95000000000000007       0.30000000000000004       0.55000000000000004     
  0.90000000000000002       0.30000000000000004       0.60000000000000009     
  0.95000000000000007       0.35000000000000003       0.60000000000000009     
  0.90000000000000002       0.35000000000000003       0.65000000000000002     
  0.95000000000000007       0.30000000000000004       0.65000000000000002     
  0.90000000000000002       0.30000000000000004       0.70000000000000007     
  0.95000000000000007       0.35000000000000003       0.70000000000000007     
  0.90000000000000002       0.35000000000000003       0.75000000000000000     
  0.95000000000000007       0.30000000000000004       0.75000000000000000     
  0.90000000000000002       0.30000000000000004       0.80000000000000004     
  0.95000000000000007       0.35000000000000003       0.80000000000000004     
  0.90000000000000002       0.35000000000000003       0.85000000000000009     
  0.95000000000000007       0.30000000000000004       0.85000000000000009     
  0.90000000000000002       0.30000000000000004       0.90000000000000002     
  0.95000000000000007       0.35000000000000003       0.90000000000000002     
  0.90000000000000002       0.35000000000000003       0.95000000000000007     
  0.95000000000000007       0.30000000000000004       0.95000000000000007     
  0.90000000000000002       0.40000000000000002        0.0000000000000000     
  0.95000000000000007       0.45000000000000001        0.0000000000000000     
  0.90000000000000002       0.45000000000000001        5.0000000000000003E-002
  0.95000000000000007       0.40000000000000002        5.0000000000000003E-002
  0.90000000000000002       0.40000000000000002       0.10000000000000001     
  0.95000000000000007       0.45000000000000001       0.10000000000000001     
  0.90000000000000002       0.45000000000000001       0.15000000000000002     
  0.95000000000000007       0.40000000000000002       0.15000000000000002     
  0.90000000000000002       0.40000000000000002       0.20000000000000001     
  0.95000000000000007       0.45000000000000001       0.20000000000000001     
  0.90000000000000002       0.45000000000000001       0.25000000000000000     
  0.95000000000000007       0.40000000000000002       0.25000000000000000     
  0.90000000000000002       0.40000000000000002       0.30000000000000004     
  0.95000000000000007       0.45000000000000001       0.30000000000000004     
  0.90000000000000002       0.45000000000000001       0.35000000000000003     
  0.95000000000000007       0.40000000000000002       0.35000000000000003     
  0.90000000000000002       0.40000000000000002       0.40000000000000002     
  0.95000000000000007       0.45000000000000001       0.40000000000000002     
  0.90000000000000002       0.45000000000000001       0.45000000000000001     
  0.95000000000000007       0.40000000000000002       0.45000000000000001     
  0.90000000000000002       0.40000000000000002       0.50000000000000000     
  0.95000000000000007       0.45000000000000001       0.50000000000000000     
  0.90000000000000002       0.45000000000000001       0.55000000000000004     
  0.95000000000000007       0.40000000000000002       0.55000000000000004     
  0.90000000000000002       0.40000000000000002       0.60000000000000009     
  0.95000000000000007       0.45000000000000001       0.60000000000000009     
  0.90000000000000002       0.45000000000000001       0.65000000000000002     
  0.95000000000000007       0.40000000000000002       0.65000000000000002     
  0.90000000000000002       0.40000000000000002       0.70000000000000007     
  0.95000000000000007       0.45000000000000001       0.70000000000000007     
  0.90000000000000002       0.45000000000000001       0.75000000000000000     
  0.95000000000000007       0.40000000000000002       0.75000000000000000     
  0.90000000000000002       0.40000000000000002       0.80000000000000004     
  0.95000000000000007       0.45000000000000001       0.80000000000000004     
  0.90000000000000002       0.45000000000000001       0.85000000000000009     
  0.95000000000000007       0.40000000000000002       0.85000000000000009     
  0.90000000000000002       0.40000000000000002       0.90000000000000002     
  0.95000000000000007       0.45000000000000001       0.90000000000000002     
  0.90000000000000002       0.45000000000000001       0.95000000000000007     
  0.95000000000000007       0.40000000000000002       0.95000000000000007     
  0.90000000000000002       0.50000000000000000        0.0000000000000000     
  0.95000000000000007       0.55000000000000004        0.0000000000000000     
  0.90000000000000002       0.55000000000000004        5.0000000000000003E-002
  0.95000000000000007       0.50000000000000000        5.0000000000000003E-002
  0.90000000000000002       0.50000000000000000       0.10000000000000001     
  0.95000000000000007       0.55000000000000004       0.10000000000000001     
  0.90000000000000002       0.55000000000000004       0.15000000000000002     
  0.95000000000000007       0.50000000000000000       0.15000000000000002     
  0.90000000000000002       0.50000000000000000       0.20000000000000001     
  0.95000000000000007       0.55000000000000004       0.20000000000000001     
  0.90000000000000002       0.55000000000000004       0.25000000000000000     
  0.95000000000000007       0.50000000000000000       0.25000000000000000     
  0.90000000000000002       0.50000000000000000       0.30000000000000004     
  0.95000000000000007       0.55000000000000004       0.30000000000000004     
  0.90000000000000002       0.55000000000000004       0.35000000000000003     
  0.95000000000000007       0.50000000000000000       0.35000000000000003     
  0.90000000000000002       0.50000000000000000       0.40000000000000002     
  0.95000000000000007       0.55000000000000004       0.40000000000000002     
  0.90000000000000002       0.55000000000000004       0.45000000000000001     
  0.95000000000000007       0.50000000000000000       0.45000000000000001     
  0.90000000000000002       0.50000000000000000       0.50000000000000000     
  0.95000000000000007       0.55000000000000004       0.50000000000000000     
  0.90000000000000002       0.55000000000000004       0.55000000000000004     
  0.95000000000000007       0.50000000000000000       0.55000000000000004     
  0.90000000000000002       0.50000000000000000       0.60000000000000009     
  0.95000000000000007       0.55000000000000004       0.60000000000000009     
  0.90000000000000002       0.55000000000000004       0.65000000000000002     
  0.95000000000000007       0.50000000000000000       0.65000000000000002     
  0.90000000000000002       0.50000000000000000       0.70000000000000007     
  0.95000000000000007       0.55000000000000004       0.70000000000000007     
  0.90000000000000002       0.55000000000000004       0.75000000000000000     
  0.95000000000000007       0.50000000000000000       0.75000000000000000     
  0.90000000000000002       0.50000000000000000       0.80000000000000004     
  0.95000000000000007       0.55000000000000004       0.80000000000000004     
  0.90000000000000002       0.55000000000000004       0.85000000000000009     
  0.95000000000000007       0.50000000000000000       0.85000000000000009     
  0.90000000000000002       0.50000000000000000       0.90000000000000002     
  0.95000000000000007       0.55000000000000004       0.90000000000000002     
  0.90000000000000002       0.55000000000000004       0.95000000000000007     
  0.95000000000000007       0.50000000000000000       0.95000000000000007     
  0.90000000000000002       0.60000000000000009        0.0000000000000000     
  0.95000000000000007       0.65000000000000002        0.0000000000000000     
  0.90000000000000002       0.65000000000000002        5.0000000000000003E-002
  0.95000000000000007       0.60000000000000009        5.0000000000000003E-002
  0.90000000000000002       0.60000000000000009       0.10000000000000001     
  0.95000000000000007       0.65000000000000002       0.10000000000000001     
  0.90000000000000002       0.65000000000000002       0.15000000000000002     
  0.95000000000000007       0.60000000000000009       0.15000000000000002     
  0.90000000000000002       0.60000000000000009       0.20000000000000001     
  0.95000000000000007       0.65000000000000002       0.20000000000000001     
  0.90000000000000002       0.65000000000000002       0.25000000000000000     
  0.95000000000000007       0.60000000000000009       0.25000000000000000     
  0.90000000000000002       0.60000000000000009       0.30000000000000004     
  0.95000000000000007       0.65000000000000002       0.30000000000000004     
  0.90000000000000002       0.65000000000000002       0.35000000000000003     
  0.95000000000000007       0.60000000000000009       0.35000000000000003     
  0.90000000000000002       0.60000000000000009       0.40000000000000002     
  0.95000000000000007       0.65000000000000002       0.40000000000000002     
  0.90000000000000002       0.65000000000000002       0.45000000000000001     
  0.95000000000000007       0.60000000000000009       0.45000000000000001     
  0.90000000000000002       0.60000000000000009       0.50000000000000000     
  0.95000000000000007       0.65000000000000002       0.50000000000000000     
  0.90000000000000002       0.65000000000000002       0.55000000000000004     
  0.95000000000000007       0.60000000000000009       0.55000000000000004     
  0.90000000000000002       0.60000000000000009       0.60000000000000009     
  0.95000000000000007       0.65000000000000002       0.60000000000000009     
  0.90000000000000002       0.65000000000000002       0.65000000000000002     
  0.95000000000000007       0.60000000000000009       0.65000000000000002     
  0.90000000000000002       0.60000000000000009       0.70000000000000007     
  0.95000000000000007       0.65000000000000002       0.70000000000000007     
  0.90000000000000002       0.65000000000000002       0.75000000000000000     
  0.95000000000000007       0.60000000000000009       0.75000000000000000     
  0.90000000000000002       0.60000000000000009       0.80000000000000004     
  0.95000000000000007       0.65000000000000002       0.80000000000000004     
  0.90000000000000002       0.65000000000000002       0.85000000000000009     
  0.95000000000000007       0.60000000000000009       0.85000000000000009     
  0.90000000000000002       0.60000000000000009       0.90000000000000002     
  0.95000000000000007       0.65000000000000002       0.90000000000000002     
  0.90000000000000002       0.65000000000000002       0.95000000000000007     
  0.95000000000000007       0.60000000000000009       0.95000000000000007     
  0.90000000000000002       0.70000000000000007        0.0000000000000000     
  0.95000000000000007       0.75000000000000000        0.0000000000000000     
  0.90000000000000002       0.75000000000000000        5.0000000000000003E-002
  0.95000000000000007       0.70000000000000007        5.0000000000000003E-002
  0.90000000000000002       0.70000000000000007       0.10000000000000001     
  0.95000000000000007       0.75000000000000000       0.10000000000000001     
  0.90000000000000002       0.75000000000000000       0.15000000000000002     
  0.95000000000000007       0.70000000000000007       0.15000000000000002     
  0.90000000000000002       0.70000000000000007       0.20000000000000001     
  0.95000000000000007       0.75000000000000000       0.20000000000000001     
  0.90000000000000002       0.75000000000000000       0.25000000000000000     
  0.95000000000000007       0.70000000000000007       0.25000000000000000     
  0.90000000000000002       0.70000000000000007       0.30000000000000004     
  0.95000000000000007       0.75000000000000000       0.30000000000000004     
  0.90000000000000002       0.75000000000000000       0.35000000000000003     
  0.95000000000000007       0.70000000000000007       0.35000000000000003     
  0.90000000000000002       0.70000000000000007       0.40000000000000002     
  0.95000000000000007       0.75000000000000000       0.40000000000000002     
  0.90000000000000002       0.75000000000000000       0.45000000000000001     
  0.95000000000000007       0.70000000000000007       0.45000000000000001     
  0.90000000000000002       0.70000000000000007       0.50000000000000000     
  0.95000000000000007       0.75000000000000000       0.50000000000000000     
  0.90000000000000002       0.75000000000000000       0.55000000000000004     
  0.95000000000000007       0.70000000000000007       0.55000000000000004     
  0.90000000000000002       0.70000000000000007       0.60000000000000009     
  0.95000000000000007       0.75000000000000000       0.60000000000000009     
  0.90000000000000002       0.75000000000000000       0.65000000000000002     
  0.95000000000000007       0.70000000000000007       0.65000000000000002     
  0.90000000000000002       0.70000000000000007       0.70000000000000007     
  0.95000000000000007       0.75000000000000000       0.70000000000000007     
  0.90000000000000002       0.75000000000000000       0.75000000000000000     
  0.95000000000000007       0.70000000000000007       0.75000000000000000     
  0.90000000000000002       0.70000000000000007       0.80000000000000004     
  0.95000000000000007       0.75000000000000000       0.80000000000000004     
  0.90000000000000002       0.75000000000000000       0.85000000000000009     
  0.95000000000000007       0.70000000000000007       0.85000000000000009     
  0.90000000000000002       0.70000000000000007       0.90000000000000002     
  0.95000000000000007       0.75000000000000000       0.90000000000000002     
  0.90000000000000002       0.75000000000000000       0.95000000000000007     
  0.95000000000000007       0.70000000000000007       0.95000000000000007     
  0.90000000000000002       0.80000000000000004        0.0000000000000000     
  0.95000000000000007       0.85000000000000009        0.0000000000000000     
  0.90000000000000002       0.85000000000000009        5.0000000000000003E-002
  0.95000000000000007       0.80000000000000004        5.0000000000000003E-002
  0.90000000000000002       0.80000000000000004       0.10000000000000001     
  0.95000000000000007       0.85000000000000009       0.10000000000000001     
  0.90000000000000002       0.85000000000000009       0.15000000000000002     
  0.95000000000000007       0.80000000000000004       0.15000000000000002     
  0.90000000000000002       0.80000000000000004       0.20000000000000001     
  0.95000000000000007       0.85000000000000009       0.20000000000000001     
  0.90000000000000002       0.85000000000000009       0.25000000000000000     
  0.95000000000000007       0.80000000000000004       0.25000000000000000     
  0.90000000000000002       0.80000000000000004       0.30000000000000004     
  0.95000000000000007       0.85000000000000009       0.30000000000000004     
  0.90000000000000002       0.85000000000000009       0.35000000000000003     
  0.95000000000000007       0.80000000000000004       0.35000000000000003     
  0.90000000000000002       0.80000000000000004       0.40000000000000002     
  0.95000000000000007       0.85000000000000009       0.40000000000000002     
  0.90000000000000002       0.85000000000000009       0.45000000000000001     
  0.95000000000000007       0.80000000000000004       0.45000000000000001     
  0.90000000000000002       0.80000000000000004       0.50000000000000000     
  0.95000000000000007       0.85000000000000009       0.50000000000000000     
  0.90000000000000002       0.85000000000000009       0.55000000000000004     
  0.95000000000000007       0.80000000000000004       0.55000000000000004     
  0.90000000000000002       0.80000000000000004       0.60000000000000009     
  0.95000000000000007       0.85000000000000009       0.60000000000000009     
  0.90000000000000002       0.85000000000000009       0.65000000000000002     
  0.95000000000000007       0.80000000000000004       0.65000000000000002     
  0.90000000000000002       0.80000000000000004       0.70000000000000007     
  0.95000000000000007       0.85000000000000009       0.70000000000000007     
  0.90000000000000002       0.85000000000000009       0.75000000000000000     
  0.95000000000000007       0.80000000000000004       0.75000000000000000     
  0.90000000000000002       0.80000000000000004       0.80000000000000004     
  0.95000000000000007       0.85000000000000009       0.80000000000000004     
  0.90000000000000002       0.85000000000000009       0.85000000000000009     
  0.95000000000000007       0.80000000000000004       0.85000000000000009     
  0.90000000000000002       0.80000000000000004       0.90000000000000002     
  0.95000000000000007       0.85000000000000009       0.90000000000000002     
  0.90000000000000002       0.85000000000000009       0.95000000000000007     
  0.95000000000000007       0.80000000000000004       0.95000000000000007     
  0.90000000000000002       0.90000000000000002        0.0000000000000000     
  0.95000000000000007       0.95000000000000007        0.0000000000000000     
  0.90000000000000002       0.95000000000000007        5.0000000000000003E-002
  0.95000000000000007       0.90000000000000002        5.0000000000000003E-002
  0.90000000000000002       0.90000000000000002       0.10000000000000001     
  0.95000000000000007       0.95000000000000007       0.10000000000000001     
  0.90000000000000002       0.95000000000000007       0.15000000000000002     
  0.95000000000000007       0.90000000000000002       0.15000000000000002     
  0.90000000000000002       0.90000000000000002       0.20000000000000001     
  0.95000000000000007       0.95000000000000007       0.20000000000000001     
  0.90000000000000002       0.95000000000000007       0.25000000000000000     
  0.95000000000000007       0.90000000000000002       0.25000000000000000     
  0.90000000000000002       0.90000000000000002       0.30000000000000004     
  0.95000000000000007       0.95000000000000007       0.30000000000000004     
  0.90000000000000002       0.95000000000000007       0.35000000000000003     
  0.95000000000000007       0.90000000000000002       0.35000000000000003     
  0.90000000000000002       0.90000000000000002       0.40000000000000002     
  0.95000000000000007       0.95000000000000007       0.40000000000000002     
  0.90000000000000002       0.95000000000000007       0.45000000000000001     
  0.95000000000000007       0.90000000000000002       0.45000000000000001     
  0.90000000000000002       0.90000000000000002       0.50000000000000000     
  0.95000000000000007       0.95000000000000007       0.50000000000000000     
  0.90000000000000002       0.95000000000000007       0.55000000000000004     
  0.95000000000000007       0.90000000000000002       0.55000000000000004     
  0.90000000000000002       0.90000000000000002       0.60000000000000009     
  0.95000000000000007       0.95000000000000007       0.60000000000000009     
  0.90000000000000002       0.95000000000000007       0.65000000000000002     
  0.95000000000000007       0.90000000000000002       0.65000000000000002     
  0.90000000000000002       0.90000000000000002       0.70000000000000007     
  0.95000000000000007       0.95000000000000007       0.70000000000000007     
  0.90000000000000002       0.95000000000000007       0.75000000000000000     
  0.95000000000000007       0.90000000000000002       0.75000000000000000     
  0.90000000000000002       0.90000000000000002       0.80000000000000004     
  0.95000000000000007       0.95000000000000007       0.80000000000000004     
  0.90000000000000002       0.95000000000000007       0.85000000000000009     
  0.95000000000000007       0.90000000000000002       0.85000000000000009     
  0.90000000000000002       0.90000000000000002       0.90000000000000002     
  0.95000000000000007       0.95000000000000007       0.90000000000000002     
  0.90000000000000002       0.95000000000000007       0.95000000000000007     
  0.95000000000000007       0.90000000000000002       0.95000000000000007     
   5.0000000000000003E-002   5.0000000000000003E-002   5.0000000000000003E-002
   5.0000000000000003E-002   0.0000000000000000        0.0000000000000000     
   0.0000000000000000        5.0000000000000003E-002   0.0000000000000000     
   0.0000000000000000        0.0000000000000000        5.0000000000000003E-002
   5.0000000000000003E-002   5.0000000000000003E-002  0.15000000000000002     
   5.0000000000000003E-002   0.0000000000000000       0.10000000000000001     
   0.0000000000000000        5.0000000000000003E-002  0.10000000000000001     
   0.0000000000000000        0.0000000000000000       0.15000000000000002     
   5.0000000000000003E-002   5.0000000000000003E-002  0.25000000000000000     
   5.0000000000000003E-002   0.0000000000000000       0.20000000000000001     
   0.0000000000000000        5.0000000000000003E-002  0.20000000000000001     
   0.0000000000000000        0.0000000000000000       0.25000000000000000     
   5.0000000000000003E-002   5.0000000000000003E-002  0.35000000000000003     
   5.0000000000000003E-002   0.0000000000000000       0.30000000000000004     
   0.0000000000000000        5.0000000000000003E-002  0.30000000000000004     
   0.0000000000000000        0.0000000000000000       0.35000000000000003     
   5.0000000000000003E-002   5.0000000000000003E-002  0.45000000000000001     
   5.0000000000000003E-002   0.0000000000000000       0.40000000000000002     
   0.0000000000000000        5.0000000000000003E-002  0.40000000000000002     
   0.0000000000000000        0.0000000000000000       0.45000000000000001     
   5.0000000000000003E-002   5.0000000000000003E-002  0.55000000000000004     
   5.0000000000000003E-002   0.0000000000000000       0.50000000000000000     
   0.0000000000000000        5.0000000000000003E-002  0.50000000000000000     
   0.0000000000000000        0.0000000000000000       0.55000000000000004     
   5.0000000000000003E-002   5.0000000000000003E-002  0.65000000000000002     
   5.0000000000000003E-002   0.0000000000000000       0.60000000000000009     
   0.0000000000000000        5.0000000000000003E-002  0.60000000000000009     
   0.0000000000000000        0.0000000000000000       0.65000000000000002     
   5.0000000000000003E-002   5.0000000000000003E-002  0.75000000000000000     
   5.0000000000000003E-002   0.0000000000000000       0.70000000000000007     
   0.0000000000000000        5.0000000000000003E-002  0.70000000000000007     
   0.0000000000000000        0.0000000000000000       0.75000000000000000     
   5.0000000000000003E-002   5.0000000000000003E-002  0.85000000000000009     
   5.0000000000000003E-002   0.0000000000000000       0.80000000000000004     
   0.0000000000000000        5.0000000000000003E-002  0.80000000000000004     
   0.0000000000000000        0.0000000000000000       0.85000000000000009     
   5.0000000000000003E-002   5.0000000000000003E-002  0.95000000000000007     
   5.0000000000000003E-002   0.0000000000000000       0.90000000000000002     
   0.0000000000000000        5.0000000000000003E-002  0.90000000000000002     
   0.0000000000000000        0.0000000000000000       0.95000000000000007     
   5.0000000000000003E-002  0.15000000000000002        5.0000000000000003E-002
   5.0000000000000003E-002  0.10000000000000001        0.0000000000000000     
   0.0000000000000000       0.15000000000000002        0.0000000000000000     
   0.0000000000000000       0.10000000000000001        5.0000000000000003E-002
   5.0000000000000003E-002  0.15000000000000002       0.15000000000000002     
   5.0000000000000003E-002  0.10000000000000001       0.10000000000000001     
   0.0000000000000000       0.15000000000000002       0.10000000000000001     
   0.0000000000000000       0.10000000000000001       0.15000000000000002     
   5.0000000000000003E-002  0.15000000000000002       0.25000000000000000     
   5.0000000000000003E-002  0.10000000000000001       0.20000000000000001     
   0.0000000000000000       0.15000000000000002       0.20000000000000001     
   0.0000000000000000       0.10000000000000001       0.25000000000000000     
   5.0000000000000003E-002  0.15000000000000002       0.35000000000000003     
   5.0000000000000003E-002  0.10000000000000001       0.30000000000000004     
   0.0000000000000000       0.15000000000000002       0.30000000000000004     
   0.0000000000000000       0.10000000000000001       0.35000000000000003     
   5.0000000000000003E-002  0.15000000000000002       0.45000000000000001     
   5.0000000000000003E-002  0.10000000000000001       0.40000000000000002     
   0.0000000000000000       0.15000000000000002       0.40000000000000002     
   0.0000000000000000       0.10000000000000001       0.45000000000000001     
   5.0000000000000003E-002  0.15000000000000002       0.55000000000000004     
   5.0000000000000003E-002  0.10000000000000001       0.50000000000000000     
   0.0000000000000000       0.15000000000000002       0.50000000000000000     
   0.0000000000000000       0.10000000000000001       0.55000000000000004     
   5.0000000000000003E-002  0.15000000000000002       0.65000000000000002     
   5.0000000000000003E-002  0.10000000000000001       0.60000000000000009     
   0.0000000000000000       0.15000000000000002       0.60000000000000009     
   0.0000000000000000       0.10000000000000001       0.65000000000000002     
   5.0000000000000003E-002  0.15000000000000002       0.75000000000000000     
   5.0000000000000003E-002  0.10000000000000001       0.70000000000000007     
   0.0000000000000000       0.15000000000000002       0.70000000000000007     
   0.0000000000000000       0.10000000000000001       0.75000000000000000     
   5.0000000000000003E-002  0.15000000000000002       0.85000000000000009     
   5.0000000000000003E-002  0.10000000000000001       0.80000000000000004     
   0.0000000000000000       0.15000000000000002       0.80000000000000004     
   0.0000000000000000       0.10000000000000001       0.85000000000000009     
   5.0000000000000003E-002  0.15000000000000002       0.95000000000000007     
   5.0000000000000003E-002  0.10000000000000001       0.90000000000000002     
   0.0000000000000000       0.15000000000000002       0.90000000000000002     
   0.0000000000000000       0.10000000000000001       0.95000000000000007     
   5.0000000000000003E-002  0.25000000000000000        5.0000000000000003E-002
   5.0000000000000003E-002  0.20000000000000001        0.0000000000000000     
   0.0000000000000000       0.25000000000000000        0.0000000000000000     
   0.0000000000000000       0.20000000000000001        5.0000000000000003E-002
   5.0000000000000003E-002  0.25000000000000000       0.15000000000000002     
   5.0000000000000003E-002  0.20000000000000001       0.10000000000000001     
   0.0000000000000000       0.25000000000000000       0.10000000000000001     
   0.0000000000000000       0.20000000000000001       0.15000000000000002     
   5.0000000000000003E-002  0.25000000000000000       0.25000000000000000     
   5.0000000000000003E-002  0.20000000000000001       0.20000000000000001     
   0.0000000000000000       0.25000000000000000       0.20000000000000001     
   0.0000000000000000       0.20000000000000001       0.25000000000000000     
   5.0000000000000003E-002  0.25000000000000000       0.35000000000000003     
   5.0000000000000003E-002  0.20000000000000001       0.30000000000000004     
   0.0000000000000000       0.25000000000000000       0.30000000000000004     
   0.0000000000000000       0.20000000000000001       0.35000000000000003     
   5.0000000000000003E-002  0.25000000000000000       0.45000000000000001     
   5.0000000000000003E-002  0.20000000000000001       0.40000000000000002     
   0.0000000000000000       0.25000000000000000       0.40000000000000002     
   0.0000000000000000       0.20000000000000001       0.45000000000000001     
   5.0000000000000003E-002  0.25000000000000000       0.55000000000000004     
   5.0000000000000003E-002  0.20000000000000001       0.50000000000000000     
   0.0000000000000000       0.25000000000000000       0.50000000000000000     
   0.0000000000000000       0.20000000000000001       0.55000000000000004     
   5.0000000000000003E-002  0.25000000000000000       0.65000000000000002     
   5.0000000000000003E-002  0.20000000000000001       0.60000000000000009     
   0.0000000000000000       0.25000000000000000       0.60000000000000009     
   0.0000000000000000       0.20000000000000001       0.65000000000000002     
   5.0000000000000003E-002  0.25000000000000000       0.75000000000000000     
   5.0000000000000003E-002  0.20000000000000001       0.70000000000000007     
   0.0000000000000000       0.25000000000000000       0.70000000000000007     
   0.0000000000000000       0.20000000000000001       0.75000000000000000     
   5.0000000000000003E-002  0.25000000000000000       0.85000000000000009     
   5.0000000000000003E-002  0.20000000000000001       0.80000000000000004     
   0.0000000000000000       0.25000000000000000       0.80000000000000004     
   0.0000000000000000       0.20000000000000001       0.85000000000000009     
   5.0000000000000003E-002  0.25000000000000000       0.95000000000000007     
   5.0000000000000003E-002  0.20000000000000001       0.90000000000000002     
   0.0000000000000000       0.25000000000000000       0.90000000000000002     
   0.0000000000000000       0.20000000000000001       0.95000000000000007     
   5.0000000000000003E-002  0.35000000000000003        5.0000000000000003E-002
   5.0000000000000003E-002  0.30000000000000004        0.0000000000000000     
   0.0000000000000000       0.35000000000000003        0.0000000000000000     
   0.0000000000000000       0.30000000000000004        5.0000000000000003E-002
   5.0000000000000003E-002  0.35000000000000003       0.15000000000000002     
   5.0000000000000003E-002  0.30000000000000004       0.10000000000000001     
   0.0000000000000000       0.35000000000000003       0.10000000000000001     
   0.0000000000000000       0.30000000000000004       0.15000000000000002     
   5.0000000000000003E-002  0.35000000000000003       0.25000000000000000     
   5.0000000000000003E-002  0.30000000000000004       0.20000000000000001     
   0.0000000000000000       0.35000000000000003       0.20000000000000001     
   0.0000000000000000       0.30000000000000004       0.25000000000000000     
   5.0000000000000003E-002  0.35000000000000003       0.35000000000000003     
   5.0000000000000003E-002  0.30000000000000004       0.30000000000000004     
   0.0000000000000000       0.35000000000000003       0.30000000000000004     
   0.0000000000000000       0.30000000000000004       0.35000000000000003     
   5.0000000000000003E-002  0.35000000000000003       0.45000000000000001     
   5.0000000000000003E-002  0.30000000000000004       0.40000000000000002     
   0.0000000000000000       0.35000000000000003       0.40000000000000002     
   0.0000000000000000       0.30000000000000004       0.45000000000000001     
   5.0000000000000003E-002  0.35000000000000003       0.55000000000000004     
   5.0000000000000003E-002  0.30000000000000004       0.50000000000000000     
   0.0000000000000000       0.35000000000000003       0.50000000000000000     
   0.0000000000000000       0.30000000000000004       0.55000000000000004     
   5.0000000000000003E-002  0.35000000000000003       0.65000000000000002     
   5.0000000000000003E-002  0.30000000000000004       0.60000000000000009     
   0.0000000000000000       0.35000000000000003       0.60000000000000009     
   0.0000000000000000       0.30000000000000004       0.65000000000000002     
   5.0000000000000003E-002  0.35000000000000003       0.75000000000000000     
   5.0000000000000003E-002  0.30000000000000004       0.70000000000000007     
   0.0000000000000000       0.35000000000000003       0.70000000000000007     
   0.0000000000000000       0.30000000000000004       0.75000000000000000     
   5.0000000000000003E-002  0.35000000000000003       0.85000000000000009     
   5.0000000000000003E-002  0.30000000000000004       0.80000000000000004     
   0.0000000000000000       0.35000000000000003       0.80000000000000004     
   0.0000000000000000       0.30000000000000004       0.85000000000000009     
   5.0000000000000003E-002  0.35000000000000003       0.95000000000000007     
   5.0000000000000003E-002  0.30000000000000004       0.90000000000000002     
   0.0000000000000000       0.35000000000000003       0.90000000000000002     
   0.0000000000000000       0.30000000000000004       0.95000000000000007     
   5.0000000000000003E-002  0.45000000000000001        5.0000000000000003E-002
   5.0000000000000003E-002  0.40000000000000002        0.0000000000000000     
   0.0000000000000000       0.45000000000000001        0.0000000000000000     
   0.0000000000000000       0.40000000000000002        5.0000000000000003E-002
   5.0000000000000003E-002  0.45000000000000001       0.15000000000000002     
   5.0000000000000003E-002  0.40000000000000002       0.10000000000000001     
   0.0000000000000000       0.45000000000000001       0.10000000000000001     
   0.0000000000000000       0.40000000000000002       0.15000000000000002     
   5.0000000000000003E-002  0.45000000000000001       0.25000000000000000     
   5.0000000000000003E-002  0.40000000000000002       0.20000000000000001     
   0.0000000000000000       0.45000000000000001       0.20000000000000001     
   0.0000000000000000       0.40000000000000002       0.25000000000000000     
   5.0000000000000003E-002  0.45000000000000001       0.35000000000000003     
   5.0000000000000003E-002  0.40000000000000002       0.30000000000000004     
   0.0000000000000000       0.45000000000000001       0.30000000000000004     
   0.0000000000000000       0.40000000000000002       0.35000000000000003     
   5.0000000000000003E-002  0.45000000000000001       0.45000000000000001     
   5.0000000000000003E-002  0.40000000000000002       0.40000000000000002     
   0.0000000000000000       0.45000000000000001       0.40000000000000002     
   0.0000000000000000       0.40000000000000002       0.45000000000000001     
   5.0000000000000003E-002  0.45000000000000001       0.55000000000000004     
   5.0000000000000003E-002  0.40000000000000002       0.50000000000000000     
   0.0000000000000000       0.45000000000000001       0.50000000000000000     
   0.0000000000000000       0.40000000000000002       0.55000000000000004     
   5.0000000000000003E-002  0.45000000000000001       0.65000000000000002     
   5.0000000000000003E-002  0.40000000000000002       0.60000000000000009     
   0.0000000000000000       0.45000000000000001       0.60000000000000009     
   0.0000000000000000       0.40000000000000002       0.65000000000000002     
   5.0000000000000003E-002  0.45000000000000001       0.75000000000000000     
   5.0000000000000003E-002  0.40000000000000002       0.70000000000000007     
   0.0000000000000000       0.45000000000000001       0.70000000000000007     
   0.0000000000000000       0.40000000000000002       0.75000000000000000     
   5.0000000000000003E-002  0.45000000000000001       0.85000000000000009     
   5.0000000000000003E-002  0.40000000000000002       0.80000000000000004     
   0.0000000000000000       0.45000000000000001       0.80000000000000004     
   0.0000000000000000       0.40000000000000002       0.85000000000000009     
   5.0000000000000003E-002  0.45000000000000001       0.95000000000000007     
   5.0000000000000003E-002  0.40000000000000002       0.90000000000000002     
   0.0000000000000000       0.45000000000000001       0.90000000000000002     
   0.0000000000000000       0.40000000000000002       0.95000000000000007     
   5.0000000000000003E-002  0.55000000000000004        5.0000000000000003E-002
   5.0000000000000003E-002  0.50000000000000000        0.0000000000000000     
   0.0000000000000000       0.55000000000000004        0.0000000000000000     
   0.0000000000000000       0.50000000000000000        5.0000000000000003E-002
   5.0000000000000003E-002  0.55000000000000004       0.15000000000000002     
   5.0000000000000003E-002  0.50000000000000000       0.10000000000000001     
   0.0000000000000000       0.55000000000000004       0.10000000000000001     
   0.0000000000000000       0.50000000000000000       0.15000000000000002     
   5.0000000000000003E-002  0.55000000000000004       0.25000000000000000     
   5.0000000000000003E-002  0.50000000000000000       0.20000000000000001     
   0.0000000000000000       0.55000000000000004       0.20000000000000001     
   0.0000000000000000       0.50000000000000000       0.25000000000000000     
   5.0000000000000003E-002  0.55000000000000004       0.35000000000000003     
   5.0000000000000003E-002  0.50000000000000000       0.30000000000000004     
   0.0000000000000000       0.55000000000000004       0.30000000000000004     
   0.0000000000000000       0.50000000000000000       0.35000000000000003     
   5.0000000000000003E-002  0.55000000000000004       0.45000000000000001     
   5.0000000000000003E-002  0.50000000000000000       0.40000000000000002     
   0.0000000000000000       0.55000000000000004       0.40000000000000002     
   0.0000000000000000       0.50000000000000000       0.45000000000000001     
   5.0000000000000003E-002  0.55000000000000004       0.55000000000000004     
   5.0000000000000003E-002  0.50000000000000000       0.50000000000000000     
   0.0000000000000000       0.55000000000000004       0.50000000000000000     
   0.0000000000000000       0.50000000000000000       0.55000000000000004     
   5.0000000000000003E-002  0.55000000000000004       0.65000000000000002     
   5.0000000000000003E-002  0.50000000000000000       0.60000000000000009     
   0.0000000000000000       0.55000000000000004       0.60000000000000009     
   0.0000000000000000       0.50000000000000000       0.65000000000000002     
   5.0000000000000003E-002  0.55000000000000004       0.75000000000000000     
   5.0000000000000003E-002  0.50000000000000000       0.70000000000000007     
   0.0000000000000000       0.55000000000000004       0.70000000000000007     
   0.0000000000000000       0.50000000000000000       0.75000000000000000     
   5.0000000000000003E-002  0.55000000000000004       0.85000000000000009     
   5.0000000000000003E-002  0.50000000000000000       0.80000000000000004     
   0.0000000000000000       0.55000000000000004       0.80000000000000004     
   0.0000000000000000       0.50000000000000000       0.85000000000000009     
   5.0000000000000003E-002  0.55000000000000004       0.95000000000000007     
   5.0000000000000003E-002  0.50000000000000000       0.90000000000000002     
   0.0000000000000000       0.55000000000000004       0.90000000000000002     
   0.0000000000000000       0.50000000000000000       0.95000000000000007     
   5.0000000000000003E-002  0.65000000000000002        5.0000000000000003E-002
   5.0000000000000003E-002  0.60000000000000009        0.0000000000000000     
   0.0000000000000000       0.65000000000000002        0.0000000000000000     
   0.0000000000000000       0.60000000000000009        5.0000000000000003E-002
   5.0000000000000003E-002  0.65000000000000002       0.15000000000000002     
   5.0000000000000003E-002  0.60000000000000009       0.10000000000000001     
   0.0000000000000000       0.65000000000000002       0.10000000000000001     
   0.0000000000000000       0.60000000000000009       0.15000000000000002     
   5.0000000000000003E-002  0.65000000000000002       0.25000000000000000     
   5.0000000000000003E-002  0.60000000000000009       0.20000000000000001     
   0.0000000000000000       0.65000000000000002       0.20000000000000001     
   0.0000000000000000       0.60000000000000009       0.25000000000000000     
   5.0000000000000003E-002  0.65000000000000002       0.35000000000000003     
   5.0000000000000003E-002  0.60000000000000009       0.30000000000000004     
   0.0000000000000000       0.65000000000000002       0.30000000000000004     
   0.0000000000000000       0.60000000000000009       0.35000000000000003     
   5.0000000000000003E-002  0.65000000000000002       0.45000000000000001     
   5.0000000000000003E-002  0.60000000000000009       0.40000000000000002     
   0.0000000000000000       0.65000000000000002       0.40000000000000002     
   0.0000000000000000       0.60000000000000009       0.45000000000000001     
   5.0000000000000003E-002  0.65000000000000002       0.55000000000000004     
   5.0000000000000003E-002  0.60000000000000009       0.50000000000000000     
   0.0000000000000000       0.65000000000000002       0.50000000000000000     
   0.0000000000000000       0.60000000000000009       0.55000000000000004     
   5.0000000000000003E-002  0.65000000000000002       0.65000000000000002     
   5.0000000000000003E-002  0.60000000000000009       0.60000000000000009     
   0.0000000000000000       0.65000000000000002       0.60000000000000009     
   0.0000000000000000       0.60000000000000009       0.65000000000000002     
   5.0000000000000003E-002  0.65000000000000002       0.75000000000000000     
   5.0000000000000003E-002  0.60000000000000009       0.70000000000000007     
   0.0000000000000000       0.65000000000000002       0.70000000000000007     
   0.0000000000000000       0.60000000000000009       0.75000000000000000     
   5.0000000000000003E-002  0.65000000000000002       0.85000000000000009     
   5.0000000000000003E-002  0.60000000000000009       0.80000000000000004     
   0.0000000000000000       0.65000000000000002       0.80000000000000004     
   0.0000000000000000       0.60000000000000009       0.85000000000000009     
   5.0000000000000003E-002  0.65000000000000002       0.95000000000000007     
   5.0000000000000003E-002  0.60000000000000009       0.90000000000000002     
   0.0000000000000000       0.65000000000000002       0.90000000000000002     
   0.0000000000000000       0.60000000000000009       0.95000000000000007     
   5.0000000000000003E-002  0.75000000000000000        5.0000000000000003E-002
   5.0000000000000003E-002  0.70000000000000007        0.0000000000000000     
   0.0000000000000000       0.75000000000000000        0.0000000000000000     
   0.0000000000000000       0.70000000000000007        5.0000000000000003E-002
   5.0000000000000003E-002  0.75000000000000000       0.15000000000000002     
   5.0000000000000003E-002  0.70000000000000007       0.10000000000000001     
   0.0000000000000000       0.75000000000000000       0.10000000000000001     
   0.0000000000000000       0.70000000000000007       0.15000000000000002     
   5.0000000000000003E-002  0.75000000000000000       0.25000000000000000     
   5.0000000000000003E-002  0.70000000000000007       0.20000000000000001     
   0.0000000000000000       0.75000000000000000       0.20000000000000001     
   0.0000000000000000       0.70000000000000007       0.25000000000000000     
   5.0000000000000003E-002  0.75000000000000000       0.35000000000000003     
   5.0000000000000003E-002  0.70000000000000007       0.30000000000000004     
   0.0000000000000000       0.75000000000000000       0.30000000000000004     
   0.0000000000000000       0.70000000000000007       0.35000000000000003     
   5.0000000000000003E-002  0.75000000000000000       0.45000000000000001     
   5.0000000000000003E-002  0.70000000000000007       0.40000000000000002     
   0.0000000000000000       0.75000000000000000       0.40000000000000002     
   0.0000000000000000       0.70000000000000007       0.45000000000000001     
   5.0000000000000003E-002  0.75000000000000000       0.55000000000000004     
   5.0000000000000003E-002  0.70000000000000007       0.50000000000000000     
   0.0000000000000000       0.75000000000000000       0.50000000000000000     
   0.0000000000000000       0.70000000000000007       0.55000000000000004     
   5.0000000000000003E-002  0.75000000000000000       0.65000000000000002     
   5.0000000000000003E-002  0.70000000000000007       0.60000000000000009     
   0.0000000000000000       0.75000000000000000       0.60000000000000009     
   0.0000000000000000       0.70000000000000007       0.65000000000000002     
   5.0000000000000003E-002  0.75000000000000000       0.75000000000000000     
   5.0000000000000003E-002  0.70000000000000007       0.70000000000000007     
   0.0000000000000000       0.75000000000000000       0.70000000000000007     
   0.0000000000000000       0.70000000000000007       0.75000000000000000     
   5.0000000000000003E-002  0.75000000000000000       0.85000000000000009     
   5.0000000000000003E-002  0.70000000000000007       0.80000000000000004     
   0.0000000000000000       0.75000000000000000       0.80000000000000004     
   0.0000000000000000       0.70000000000000007       0.85000000000000009     
   5.0000000000000003E-002  0.75000000000000000       0.95000000000000007     
   5.0000000000000003E-002  0.70000000000000007       0.90000000000000002     
   0.0000000000000000       0.75000000000000000       0.90000000000000002     
   0.0000000000000000       0.70000000000000007       0.95000000000000007     
   5.0000000000000003E-002  0.85000000000000009        5.0000000000000003E-002
   5.0000000000000003E-002  0.80000000000000004        0.0000000000000000     
   0.0000000000000000       0.85000000000000009        0.0000000000000000     
   0.0000000000000000       0.80000000000000004        5.0000000000000003E-002
   5.0000000000000003E-002  0.85000000000000009       0.15000000000000002     
   5.0000000000000003E-002  0.80000000000000004       0.10000000000000001     
   0.0000000000000000       0.85000000000000009       0.10000000000000001     
   0.0000000000000000       0.80000000000000004       0.15000000000000002     
   5.0000000000000003E-002  0.85000000000000009       0.25000000000000000     
   5.0000000000000003E-002  0.80000000000000004       0.20000000000000001     
   0.0000000000000000       0.85000000000000009       0.20000000000000001     
   0.0000000000000000       0.80000000000000004       0.25000000000000000     
   5.0000000000000003E-002  0.85000000000000009       0.35000000000000003     
   5.0000000000000003E-002  0.80000000000000004       0.30000000000000004     
   0.0000000000000000       0.85000000000000009       0.30000000000000004     
   0.0000000000000000       0.80000000000000004       0.35000000000000003     
   5.0000000000000003E-002  0.85000000000000009       0.45000000000000001     
   5.0000000000000003E-002  0.80000000000000004       0.40000000000000002     
   0.0000000000000000       0.85000000000000009       0.40000000000000002     
   0.0000000000000000       0.80000000000000004       0.45000000000000001     
   5.0000000000000003E-002  0.85000000000000009       0.55000000000000004     
   5.0000000000000003E-002  0.80000000000000004       0.50000000000000000     
   0.0000000000000000       0.85000000000000009       0.50000000000000000     
   0.0000000000000000       0.80000000000000004       0.55000000000000004     
   5.0000000000000003E-002  0.85000000000000009       0.65000000000000002     
   5.0000000000000003E-002  0.80000000000000004       0.60000000000000009     
   0.0000000000000000       0.85000000000000009       0.60000000000000009     
   0.0000000000000000       0.80000000000000004       0.65000000000000002     
   5.0000000000000003E-002  0.85000000000000009       0.75000000000000000     
   5.0000000000000003E-002  0.80000000000000004       0.70000000000000007     
   0.0000000000000000       0.85000000000000009       0.70000000000000007     
   0.0000000000000000       0.80000000000000004       0.75000000000000000     
   5.0000000000000003E-002  0.85000000000000009       0.85000000000000009     
   5.0000000000000003E-002  0.80000000000000004       0.80000000000000004     
   0.0000000000000000       0.85000000000000009       0.80000000000000004     
   0.0000000000000000       0.80000000000000004       0.85000000000000009     
   5.0000000000000003E-002  0.85000000000000009       0.95000000000000007     
   5.0000000000000003E-002  0.80000000000000004       0.90000000000000002     
   0.0000000000000000       0.85000000000000009       0.90000000000000002     
   0.0000000000000000       0.80000000000000004       0.95000000000000007     
   5.0000000000000003E-002  0.95000000000000007        5.0000000000000003E-002
   5.0000000000000003E-002  0.90000000000000002        0.0000000000000000     
   0.0000000000000000       0.95000000000000007        0.0000000000000000     
   0.0000000000000000       0.90000000000000002        5.0000000000000003E-002
   5.0000000000000003E-002  0.95000000000000007       0.15000000000000002     
   5.0000000000000003E-002  0.90000000000000002       0.10000000000000001     
   0.0000000000000000       0.95000000000000007       0.10000000000000001     
   0.0000000000000000       0.90000000000000002       0.15000000000000002     
   5.0000000000000003E-002  0.95000000000000007       0.25000000000000000     
   5.0000000000000003E-002  0.90000000000000002       0.20000000000000001     
   0.0000000000000000       0.95000000000000007       0.20000000000000001     
   0.0000000000000000       0.90000000000000002       0.25000000000000000     
   5.0000000000000003E-002  0.95000000000000007       0.35000000000000003     
   5.0000000000000003E-002  0.90000000000000002       0.30000000000000004     
   0.0000000000000000       0.95000000000000007       0.30000000000000004     
   0.0000000000000000       0.90000000000000002       0.35000000000000003     
   5.0000000000000003E-002  0.95000000000000007       0.45000000000000001     
   5.0000000000000003E-002  0.90000000000000002       0.40000000000000002     
   0.0000000000000000       0.95000000000000007       0.40000000000000002     
   0.0000000000000000       0.90000000000000002       0.45000000000000001     
   5.0000000000000003E-002  0.95000000000000007       0.55000000000000004     
   5.0000000000000003E-002  0.90000000000000002       0.50000000000000000     
   0.0000000000000000       0.95000000000000007       0.50000000000000000     
   0.0000000000000000       0.90000000000000002       0.55000000000000004     
   5.0000000000000003E-002  0.95000000000000007       0.65000000000000002     
   5.0000000000000003E-002  0.90000000000000002       0.60000000000000009     
   0.0000000000000000       0.95000000000000007       0.60000000000000009     
   0.0000000000000000       0.90000000000000002       0.65000000000000002     
   5.0000000000000003E-002  0.95000000000000007       0.75000000000000000     
   5.0000000000000003E-002  0.90000000000000002       0.70000000000000007     
   0.0000000000000000       0.95000000000000007       0.70000000000000007     
   0.0000000000000000       0.90000000000000002       0.75000000000000000     
   5.0000000000000003E-002  0.95000000000000007       0.85000000000000009     
   5.0000000000000003E-002  0.90000000000000002       0.80000000000000004     
   0.0000000000000000       0.95000000000000007       0.80000000000000004     
   0.0000000000000000       0.90000000000000002       0.85000000000000009     
   5.0000000000000003E-002  0.95000000000000007       0.95000000000000007     
   5.0000000000000003E-002  0.90000000000000002       0.90000000000000002     
   0.0000000000000000       0.95000000000000007       0.90000000000000002     
   0.0000000000000000       0.90000000000000002       0.95000000000000007     
  0.15000000000000002        5.0000000000000003E-002   5.0000000000000003E-002
  0.15000000000000002        0.0000000000000000        0.0000000000000000     
  0.10000000000000001        5.0000000000000003E-002   0.0000000000000000     
  0.10000000000000001        0.0000000000000000        5.0000000000000003E-002
  0.15000000000000002        5.0000000000000003E-002  0.15000000000000002     
  0.15000000000000002        0.0000000000000000       0.10000000000000001     
  0.10000000000000001        5.0000000000000003E-002  0.10000000000000001     
  0.10000000000000001        0.0000000000000000       0.15000000000000002     
  0.15000000000000002        5.0000000000000003E-002  0.25000000000000000     
  0.15000000000000002        0.0000000000000000       0.20000000000000001     
  0.10000000000000001        5.0000000000000003E-002  0.20000000000000001     
  0.10000000000000001        0.0000000000000000       0.25000000000000000     
  0.15000000000000002        5.0000000000000003E-002  0.35000000000000003     
  0.15000000000000002        0.0000000000000000       0.30000000000000004     
  0.10000000000000001        5.0000000000000003E-002  0.30000000000000004     
  0.10000000000000001        0.0000000000000000       0.35000000000000003     
  0.15000000000000002        5.0000000000000003E-002  0.45000000000000001     
  0.15000000000000002        0.0000000000000000       0.40000000000000002     
  0.10000000000000001        5.0000000000000003E-002  0.40000000000000002     
  0.10000000000000001        0.0000000000000000       0.45000000000000001     
  0.15000000000000002        5.0000000000000003E-002  0.55000000000000004     
  0.15000000000000002        0.0000000000000000       0.50000000000000000     
  0.10000000000000001        5.0000000000000003E-002  0.50000000000000000     
  0.10000000000000001        0.0000000000000000       0.55000000000000004     
  0.15000000000000002        5.0000000000000003E-002  0.65000000000000002     
  0.15000000000000002        0.0000000000000000       0.60000000000000009     
  0.10000000000000001        5.0000000000000003E-002  0.60000000000000009     
  0.10000000000000001        0.0000000000000000       0.65000000000000002     
  0.15000000000000002        5.0000000000000003E-002  0.75000000000000000     
  0.15000000000000002        0.0000000000000000       0.70000000000000007     
  0.10000000000000001        5.0000000000000003E-002  0.70000000000000007     
  0.10000000000000001        0.0000000000000000       0.75000000000000000     
  0.15000000000000002        5.0000000000000003E-002  0.85000000000000009     
  0.15000000000000002        0.0000000000000000       0.80000000000000004     
  0.10000000000000001        5.0000000000000003E-002  0.80000000000000004     
  0.10000000000000001        0.0000000000000000       0.85000000000000009     
  0.15000000000000002        5.0000000000000003E-002  0.95000000000000007     
  0.15000000000000002        0.0000000000000000       0.90000000000000002     
  0.10000000000000001        5.0000000000000003E-002  0.90000000000000002     
  0.10000000000000001        0.0000000000000000       0.95000000000000007     
  0.15000000000000002       0.15000000000000002        5.0000000000000003E-002
  0.15000000000000002       0.10000000000000001        0.0000000000000000     
  0.10000000000000001       0.15000000000000002        0.0000000000000000     
  0.10000000000000001       0.10000000000000001        5.0000000000000003E-002
  0.15000000000000002       0.15000000000000002       0.15000000000000002     
  0.15000000000000002       0.10000000000000001       0.10000000000000001     
  0.10000000000000001       0.15000000000000002       0.10000000000000001     
  0.10000000000000001       0.10000000000000001       0.15000000000000002     
  0.15000000000000002       0.15000000000000002       0.25000000000000000     
  0.15000000000000002       0.10000000000000001       0.20000000000000001     
  0.10000000000000001       0.15000000000000002       0.20000000000000001     
  0.10000000000000001       0.10000000000000001       0.25000000000000000     
  0.15000000000000002       0.15000000000000002       0.35000000000000003     
  0.15000000000000002       0.10000000000000001       0.30000000000000004     
  0.10000000000000001       0.15000000000000002       0.30000000000000004     
  0.10000000000000001       0.10000000000000001       0.35000000000000003     
  0.15000000000000002       0.15000000000000002       0.45000000000000001     
  0.15000000000000002       0.10000000000000001       0.40000000000000002     
  0.10000000000000001       0.15000000000000002       0.40000000000000002     
  0.10000000000000001       0.10000000000000001       0.45000000000000001     
  0.15000000000000002       0.15000000000000002       0.55000000000000004     
  0.15000000000000002       0.10000000000000001       0.50000000000000000     
  0.10000000000000001       0.15000000000000002       0.50000000000000000     
  0.10000000000000001       0.10000000000000001       0.55000000000000004     
  0.15000000000000002       0.15000000000000002       0.65000000000000002     
  0.15000000000000002       0.10000000000000001       0.60000000000000009     
  0.10000000000000001       0.15000000000000002       0.60000000000000009     
  0.10000000000000001       0.10000000000000001       0.65000000000000002     
  0.15000000000000002       0.15000000000000002       0.75000000000000000     
  0.15000000000000002       0.10000000000000001       0.70000000000000007     
  0.10000000000000001       0.15000000000000002       0.70000000000000007     
  0.10000000000000001       0.10000000000000001       0.75000000000000000     
  0.15000000000000002       0.15000000000000002       0.85000000000000009     
  0.15000000000000002       0.10000000000000001       0.80000000000000004     
  0.10000000000000001       0.15000000000000002       0.80000000000000004     
  0.10000000000000001       0.10000000000000001       0.85000000000000009     
  0.15000000000000002       0.15000000000000002       0.95000000000000007     
  0.15000000000000002       0.10000000000000001       0.90000000000000002     
  0.10000000000000001       0.15000000000000002       0.90000000000000002     
  0.10000000000000001       0.10000000000000001       0.95000000000000007     
  0.15000000000000002       0.25000000000000000        5.0000000000000003E-002
  0.15000000000000002       0.20000000000000001        0.0000000000000000     
  0.10000000000000001       0.25000000000000000        0.0000000000000000     
  0.10000000000000001       0.20000000000000001        5.0000000000000003E-002
  0.15000000000000002       0.25000000000000000       0.15000000000000002     
  0.15000000000000002       0.20000000000000001       0.10000000000000001     
  0.10000000000000001       0.25000000000000000       0.10000000000000001     
  0.10000000000000001       0.20000000000000001       0.15000000000000002     
  0.15000000000000002       0.25000000000000000       0.25000000000000000     
  0.15000000000000002       0.20000000000000001       0.20000000000000001     
  0.10000000000000001       0.25000000000000000       0.20000000000000001     
  0.10000000000000001       0.20000000000000001       0.25000000000000000     
  0.15000000000000002       0.25000000000000000       0.35000000000000003     
  0.15000000000000002       0.20000000000000001       0.30000000000000004     
  0.10000000000000001       0.25000000000000000       0.30000000000000004     
  0.10000000000000001       0.20000000000000001       0.35000000000000003     
  0.15000000000000002       0.25000000000000000       0.45000000000000001     
  0.15000000000000002       0.20000000000000001       0.40000000000000002     
  0.10000000000000001       0.25000000000000000       0.40000000000000002     
  0.10000000000000001       0.20000000000000001       0.45000000000000001     
  0.15000000000000002       0.25000000000000000       0.55000000000000004     
  0.15000000000000002       0.20000000000000001       0.50000000000000000     
  0.10000000000000001       0.25000000000000000       0.50000000000000000     
  0.10000000000000001       0.20000000000000001       0.55000000000000004     
  0.15000000000000002       0.25000000000000000       0.65000000000000002     
  0.15000000000000002       0.20000000000000001       0.60000000000000009     
  0.10000000000000001       0.25000000000000000       0.60000000000000009     
  0.10000000000000001       0.20000000000000001       0.65000000000000002     
  0.15000000000000002       0.25000000000000000       0.75000000000000000     
  0.15000000000000002       0.20000000000000001       0.70000000000000007     
  0.10000000000000001       0.25000000000000000       0.70000000000000007     
  0.10000000000000001       0.20000000000000001       0.75000000000000000     
  0.15000000000000002       0.25000000000000000       0.85000000000000009     
  0.15000000000000002       0.20000000000000001       0.80000000000000004     
  0.10000000000000001       0.25000000000000000       0.80000000000000004     
  0.10000000000000001       0.20000000000000001       0.85000000000000009     
  0.15000000000000002       0.25000000000000000       0.95000000000000007     
  0.15000000000000002       0.20000000000000001       0.90000000000000002     
  0.10000000000000001       0.25000000000000000       0.90000000000000002     
  0.10000000000000001       0.20000000000000001       0.95000000000000007     
  0.15000000000000002       0.35000000000000003        5.0000000000000003E-002
  0.15000000000000002       0.30000000000000004        0.0000000000000000     
  0.10000000000000001       0.35000000000000003        0.0000000000000000     
  0.10000000000000001       0.30000000000000004        5.0000000000000003E-002
  0.15000000000000002       0.35000000000000003       0.15000000000000002     
  0.15000000000000002       0.30000000000000004       0.10000000000000001     
  0.10000000000000001       0.35000000000000003       0.10000000000000001     
  0.10000000000000001       0.30000000000000004       0.15000000000000002     
  0.15000000000000002       0.35000000000000003       0.25000000000000000     
  0.15000000000000002       0.30000000000000004       0.20000000000000001     
  0.10000000000000001       0.35000000000000003       0.20000000000000001     
  0.10000000000000001       0.30000000000000004       0.25000000000000000     
  0.15000000000000002       0.35000000000000003       0.35000000000000003     
  0.15000000000000002       0.30000000000000004       0.30000000000000004     
  0.10000000000000001       0.35000000000000003       0.30000000000000004     
  0.10000000000000001       0.30000000000000004       0.35000000000000003     
  0.15000000000000002       0.35000000000000003       0.45000000000000001     
  0.15000000000000002       0.30000000000000004       0.40000000000000002     
  0.10000000000000001       0.35000000000000003       0.40000000000000002     
  0.10000000000000001       0.30000000000000004       0.45000000000000001     
  0.15000000000000002       0.35000000000000003       0.55000000000000004     
  0.15000000000000002       0.30000000000000004       0.50000000000000000     
  0.10000000000000001       0.35000000000000003       0.50000000000000000     
  0.10000000000000001       0.30000000000000004       0.55000000000000004     
  0.15000000000000002       0.35000000000000003       0.65000000000000002     
  0.15000000000000002       0.30000000000000004       0.60000000000000009     
  0.10000000000000001       0.35000000000000003       0.60000000000000009     
  0.10000000000000001       0.30000000000000004       0.65000000000000002     
  0.15000000000000002       0.35000000000000003       0.75000000000000000     
  0.15000000000000002       0.30000000000000004       0.70000000000000007     
  0.10000000000000001       0.35000000000000003       0.70000000000000007     
  0.10000000000000001       0.30000000000000004       0.75000000000000000     
  0.15000000000000002       0.35000000000000003       0.85000000000000009     
  0.15000000000000002       0.30000000000000004       0.80000000000000004     
  0.10000000000000001       0.35000000000000003       0.80000000000000004     
  0.10000000000000001       0.30000000000000004       0.85000000000000009     
  0.15000000000000002       0.35000000000000003       0.95000000000000007     
  0.15000000000000002       0.30000000000000004       0.90000000000000002     
  0.10000000000000001       0.35000000000000003       0.90000000000000002     
  0.10000000000000001       0.30000000000000004       0.95000000000000007     
  0.15000000000000002       0.45000000000000001        5.0000000000000003E-002
  0.15000000000000002       0.40000000000000002        0.0000000000000000     
  0.10000000000000001       0.45000000000000001        0.0000000000000000     
  0.10000000000000001       0.40000000000000002        5.0000000000000003E-002
  0.15000000000000002       0.45000000000000001       0.15000000000000002     
  0.15000000000000002       0.40000000000000002       0.10000000000000001     
  0.10000000000000001       0.45000000000000001       0.10000000000000001     
  0.10000000000000001       0.40000000000000002       0.15000000000000002     
  0.15000000000000002       0.45000000000000001       0.25000000000000000     
  0.15000000000000002       0.40000000000000002       0.20000000000000001     
  0.10000000000000001       0.45000000000000001       0.20000000000000001     
  0.10000000000000001       0.40000000000000002       0.25000000000000000     
  0.15000000000000002       0.45000000000000001       0.35000000000000003     
  0.15000000000000002       0.40000000000000002       0.30000000000000004     
  0.10000000000000001       0.45000000000000001       0.30000000000000004     
  0.10000000000000001       0.40000000000000002       0.35000000000000003     
  0.15000000000000002       0.45000000000000001       0.45000000000000001     
  0.15000000000000002       0.40000000000000002       0.40000000000000002     
  0.10000000000000001       0.45000000000000001       0.40000000000000002     
  0.10000000000000001       0.40000000000000002       0.45000000000000001     
  0.15000000000000002       0.45000000000000001       0.55000000000000004     
  0.15000000000000002       0.40000000000000002       0.50000000000000000     
  0.10000000000000001       0.45000000000000001       0.50000000000000000     
  0.10000000000000001       0.40000000000000002       0.55000000000000004     
  0.15000000000000002       0.45000000000000001       0.65000000000000002     
  0.15000000000000002       0.40000000000000002       0.60000000000000009     
  0.10000000000000001       0.45000000000000001       0.60000000000000009     
  0.10000000000000001       0.40000000000000002       0.65000000000000002     
  0.15000000000000002       0.45000000000000001       0.75000000000000000     
  0.15000000000000002       0.40000000000000002       0.70000000000000007     
  0.10000000000000001       0.45000000000000001       0.70000000000000007     
  0.10000000000000001       0.40000000000000002       0.75000000000000000     
  0.15000000000000002       0.45000000000000001       0.85000000000000009     
  0.15000000000000002       0.40000000000000002       0.80000000000000004     
  0.10000000000000001       0.45000000000000001       0.80000000000000004     
  0.10000000000000001       0.40000000000000002       0.85000000000000009     
  0.15000000000000002       0.45000000000000001       0.95000000000000007     
  0.15000000000000002       0.40000000000000002       0.90000000000000002     
  0.10000000000000001       0.45000000000000001       0.90000000000000002     
  0.10000000000000001       0.40000000000000002       0.95000000000000007     
  0.15000000000000002       0.55000000000000004        5.0000000000000003E-002
  0.15000000000000002       0.50000000000000000        0.0000000000000000     
  0.10000000000000001       0.55000000000000004        0.0000000000000000     
  0.10000000000000001       0.50000000000000000        5.0000000000000003E-002
  0.15000000000000002       0.55000000000000004       0.15000000000000002     
  0.15000000000000002       0.50000000000000000       0.10000000000000001     
  0.10000000000000001       0.55000000000000004       0.10000000000000001     
  0.10000000000000001       0.50000000000000000       0.15000000000000002     
  0.15000000000000002       0.55000000000000004       0.25000000000000000     
  0.15000000000000002       0.50000000000000000       0.20000000000000001     
  0.10000000000000001       0.55000000000000004       0.20000000000000001     
  0.10000000000000001       0.50000000000000000       0.25000000000000000     
  0.15000000000000002       0.55000000000000004       0.35000000000000003     
  0.15000000000000002       0.50000000000000000       0.30000000000000004     
  0.10000000000000001       0.55000000000000004       0.30000000000000004     
  0.10000000000000001       0.50000000000000000       0.35000000000000003     
  0.15000000000000002       0.55000000000000004       0.45000000000000001     
  0.15000000000000002       0.50000000000000000       0.40000000000000002     
  0.10000000000000001       0.55000000000000004       0.40000000000000002     
  0.10000000000000001       0.50000000000000000       0.45000000000000001     
  0.15000000000000002       0.55000000000000004       0.55000000000000004     
  0.15000000000000002       0.50000000000000000       0.50000000000000000     
  0.10000000000000001       0.55000000000000004       0.50000000000000000     
  0.10000000000000001       0.50000000000000000       0.55000000000000004     
  0.15000000000000002       0.55000000000000004       0.65000000000000002     
  0.15000000000000002       0.50000000000000000       0.60000000000000009     
  0.10000000000000001       0.55000000000000004       0.60000000000000009     
  0.10000000000000001       0.50000000000000000       0.65000000000000002     
  0.15000000000000002       0.55000000000000004       0.75000000000000000     
  0.15000000000000002       0.50000000000000000       0.70000000000000007     
  0.10000000000000001       0.55000000000000004       0.70000000000000007     
  0.10000000000000001       0.50000000000000000       0.75000000000000000     
  0.15000000000000002       0.55000000000000004       0.85000000000000009     
  0.15000000000000002       0.50000000000000000       0.80000000000000004     
  0.10000000000000001       0.55000000000000004       0.80000000000000004     
  0.10000000000000001       0.50000000000000000       0.85000000000000009     
  0.15000000000000002       0.55000000000000004       0.95000000000000007     
  0.15000000000000002       0.50000000000000000       0.90000000000000002     
  0.10000000000000001       0.55000000000000004       0.90000000000000002     
  0.10000000000000001       0.50000000000000000       0.95000000000000007     
  0.15000000000000002       0.65000000000000002        5.0000000000000003E-002
  0.15000000000000002       0.60000000000000009        0.0000000000000000     
  0.10000000000000001       0.65000000000000002        0.0000000000000000     
  0.10000000000000001       0.60000000000000009        5.0000000000000003E-002
  0.15000000000000002       0.65000000000000002       0.15000000000000002     
  0.15000000000000002       0.60000000000000009       0.10000000000000001     
  0.10000000000000001       0.65000000000000002       0.10000000000000001     
  0.10000000000000001       0.60000000000000009       0.15000000000000002     
  0.15000000000000002       0.65000000000000002       0.25000000000000000     
  0.15000000000000002       0.60000000000000009       0.20000000000000001     
  0.10000000000000001       0.65000000000000002       0.20000000000000001     
  0.10000000000000001       0.60000000000000009       0.25000000000000000     
  0.15000000000000002       0.65000000000000002       0.35000000000000003     
  0.15000000000000002       0.60000000000000009       0.30000000000000004     
  0.10000000000000001       0.65000000000000002       0.30000000000000004     
  0.10000000000000001       0.60000000000000009       0.35000000000000003     
  0.15000000000000002       0.65000000000000002       0.45000000000000001     
  0.15000000000000002       0.60000000000000009       0.40000000000000002     
  0.10000000000000001       0.65000000000000002       0.40000000000000002     
  0.10000000000000001       0.60000000000000009       0.45000000000000001     
  0.15000000000000002       0.65000000000000002       0.55000000000000004     
  0.15000000000000002       0.60000000000000009       0.50000000000000000     
  0.10000000000000001       0.65000000000000002       0.50000000000000000     
  0.10000000000000001       0.60000000000000009       0.55000000000000004     
  0.15000000000000002       0.65000000000000002       0.65000000000000002     
  0.15000000000000002       0.60000000000000009       0.60000000000000009     
  0.10000000000000001       0.65000000000000002       0.60000000000000009     
  0.10000000000000001       0.60000000000000009       0.65000000000000002     
  0.15000000000000002       0.65000000000000002       0.75000000000000000     
  0.15000000000000002       0.60000000000000009       0.70000000000000007     
  0.10000000000000001       0.65000000000000002       0.70000000000000007     
  0.10000000000000001       0.60000000000000009       0.75000000000000000     
  0.15000000000000002       0.65000000000000002       0.85000000000000009     
  0.15000000000000002       0.60000000000000009       0.80000000000000004     
  0.10000000000000001       0.65000000000000002       0.80000000000000004     
  0.10000000000000001       0.60000000000000009       0.85000000000000009     
  0.15000000000000002       0.65000000000000002       0.95000000000000007     
  0.15000000000000002       0.60000000000000009       0.90000000000000002     
  0.10000000000000001       0.65000000000000002       0.90000000000000002     
  0.10000000000000001       0.60000000000000009       0.95000000000000007     
  0.15000000000000002       0.75000000000000000        5.0000000000000003E-002
  0.15000000000000002       0.70000000000000007        0.0000000000000000     
  0.10000000000000001       0.75000000000000000        0.0000000000000000     
  0.10000000000000001       0.70000000000000007        5.0000000000000003E-002
  0.15000000000000002       0.75000000000000000       0.15000000000000002     
  0.15000000000000002       0.70000000000000007       0.10000000000000001     
  0.10000000000000001       0.75000000000000000       0.10000000000000001     
  0.10000000000000001       0.70000000000000007       0.15000000000000002     
  0.15000000000000002       0.75000000000000000       0.25000000000000000     
  0.15000000000000002       0.70000000000000007       0.20000000000000001     
  0.10000000000000001       0.75000000000000000       0.20000000000000001     
  0.10000000000000001       0.70000000000000007       0.25000000000000000     
  0.15000000000000002       0.75000000000000000       0.35000000000000003     
  0.15000000000000002       0.70000000000000007       0.30000000000000004     
  0.10000000000000001       0.75000000000000000       0.30000000000000004     
  0.10000000000000001       0.70000000000000007       0.35000000000000003     
  0.15000000000000002       0.75000000000000000       0.45000000000000001     
  0.15000000000000002       0.70000000000000007       0.40000000000000002     
  0.10000000000000001       0.75000000000000000       0.40000000000000002     
  0.10000000000000001       0.70000000000000007       0.45000000000000001     
  0.15000000000000002       0.75000000000000000       0.55000000000000004     
  0.15000000000000002       0.70000000000000007       0.50000000000000000     
  0.10000000000000001       0.75000000000000000       0.50000000000000000     
  0.10000000000000001       0.70000000000000007       0.55000000000000004     
  0.15000000000000002       0.75000000000000000       0.65000000000000002     
  0.15000000000000002       0.70000000000000007       0.60000000000000009     
  0.10000000000000001       0.75000000000000000       0.60000000000000009     
  0.10000000000000001       0.70000000000000007       0.65000000000000002     
  0.15000000000000002       0.75000000000000000       0.75000000000000000     
  0.15000000000000002       0.70000000000000007       0.70000000000000007     
  0.10000000000000001       0.75000000000000000       0.70000000000000007     
  0.10000000000000001       0.70000000000000007       0.75000000000000000     
  0.15000000000000002       0.75000000000000000       0.85000000000000009     
  0.15000000000000002       0.70000000000000007       0.80000000000000004     
  0.10000000000000001       0.75000000000000000       0.80000000000000004     
  0.10000000000000001       0.70000000000000007       0.85000000000000009     
  0.15000000000000002       0.75000000000000000       0.95000000000000007     
  0.15000000000000002       0.70000000000000007       0.90000000000000002     
  0.10000000000000001       0.75000000000000000       0.90000000000000002     
  0.10000000000000001       0.70000000000000007       0.95000000000000007     
  0.15000000000000002       0.85000000000000009        5.0000000000000003E-002
  0.15000000000000002       0.80000000000000004        0.0000000000000000     
  0.10000000000000001       0.85000000000000009        0.0000000000000000     
  0.10000000000000001       0.80000000000000004        5.0000000000000003E-002
  0.15000000000000002       0.85000000000000009       0.15000000000000002     
  0.15000000000000002       0.80000000000000004       0.10000000000000001     
  0.10000000000000001       0.85000000000000009       0.10000000000000001     
  0.10000000000000001       0.80000000000000004       0.15000000000000002     
  0.15000000000000002       0.85000000000000009       0.25000000000000000     
  0.15000000000000002       0.80000000000000004       0.20000000000000001     
  0.10000000000000001       0.85000000000000009       0.20000000000000001     
  0.10000000000000001       0.80000000000000004       0.25000000000000000     
  0.15000000000000002       0.85000000000000009       0.35000000000000003     
  0.15000000000000002       0.80000000000000004       0.30000000000000004     
  0.10000000000000001       0.85000000000000009       0.30000000000000004     
  0.10000000000000001       0.80000000000000004       0.35000000000000003     
  0.15000000000000002       0.85000000000000009       0.45000000000000001     
  0.15000000000000002       0.80000000000000004       0.40000000000000002     
  0.10000000000000001       0.85000000000000009       0.40000000000000002     
  0.10000000000000001       0.80000000000000004       0.45000000000000001     
  0.15000000000000002       0.85000000000000009       0.55000000000000004     
  0.15000000000000002       0.80000000000000004       0.50000000000000000     
  0.10000000000000001       0.85000000000000009       0.50000000000000000     
  0.10000000000000001       0.80000000000000004       0.55000000000000004     
  0.15000000000000002       0.85000000000000009       0.65000000000000002     
  0.15000000000000002       0.80000000000000004       0.60000000000000009     
  0.10000000000000001       0.85000000000000009       0.60000000000000009     
  0.10000000000000001       0.80000000000000004       0.65000000000000002     
  0.15000000000000002       0.85000000000000009       0.75000000000000000     
  0.15000000000000002       0.80000000000000004       0.70000000000000007     
  0.10000000000000001       0.85000000000000009       0.70000000000000007     
  0.10000000000000001       0.80000000000000004       0.75000000000000000     
  0.15000000000000002       0.85000000000000009       0.85000000000000009     
  0.15000000000000002       0.80000000000000004       0.80000000000000004     
  0.10000000000000001       0.85000000000000009       0.80000000000000004     
  0.10000000000000001       0.80000000000000004       0.85000000000000009     
  0.15000000000000002       0.85000000000000009       0.95000000000000007     
  0.15000000000000002       0.80000000000000004       0.90000000000000002     
  0.10000000000000001       0.85000000000000009       0.90000000000000002     
  0.10000000000000001       0.80000000000000004       0.95000000000000007     
  0.15000000000000002       0.95000000000000007        5.0000000000000003E-002
  0.15000000000000002       0.90000000000000002        0.0000000000000000     
  0.10000000000000001       0.95000000000000007        0.0000000000000000     
  0.10000000000000001       0.90000000000000002        5.0000000000000003E-002
  0.15000000000000002       0.95000000000000007       0.15000000000000002     
  0.15000000000000002       0.90000000000000002       0.10000000000000001     
  0.10000000000000001       0.95000000000000007       0.10000000000000001     
  0.10000000000000001       0.90000000000000002       0.15000000000000002     
  0.15000000000000002       0.95000000000000007       0.25000000000000000     
  0.15000000000000002       0.90000000000000002       0.20000000000000001     
  0.10000000000000001       0.95000000000000007       0.20000000000000001     
  0.10000000000000001       0.90000000000000002       0.25000000000000000     
  0.15000000000000002       0.95000000000000007       0.35000000000000003     
  0.15000000000000002       0.90000000000000002       0.30000000000000004     
  0.10000000000000001       0.95000000000000007       0.30000000000000004     
  0.10000000000000001       0.90000000000000002       0.35000000000000003     
  0.15000000000000002       0.95000000000000007       0.45000000000000001     
  0.15000000000000002       0.90000000000000002       0.40000000000000002     
  0.10000000000000001       0.95000000000000007       0.40000000000000002     
  0.10000000000000001       0.90000000000000002       0.45000000000000001     
  0.15000000000000002       0.95000000000000007       0.55000000000000004     
  0.15000000000000002       0.90000000000000002       0.50000000000000000     
  0.10000000000000001       0.95000000000000007       0.50000000000000000     
  0.10000000000000001       0.90000000000000002       0.55000000000000004     
  0.15000000000000002       0.95000000000000007       0.65000000000000002     
  0.15000000000000002       0.90000000000000002       0.60000000000000009     
  0.10000000000000001       0.95000000000000007       0.60000000000000009     
  0.10000000000000001       0.90000000000000002       0.65000000000000002     
  0.15000000000000002       0.95000000000000007       0.75000000000000000     
  0.15000000000000002       0.90000000000000002       0.70000000000000007     
  0.10000000000000001       0.95000000000000007       0.70000000000000007     
  0.10000000000000001       0.90000000000000002       0.75000000000000000     
  0.15000000000000002       0.95000000000000007       0.85000000000000009     
  0.15000000000000002       0.90000000000000002       0.80000000000000004     
  0.10000000000000001       0.95000000000000007       0.80000000000000004     
  0.10000000000000001       0.90000000000000002       0.85000000000000009     
  0.15000000000000002       0.95000000000000007       0.95000000000000007     
  0.15000000000000002       0.90000000000000002       0.90000000000000002     
  0.10000000000000001       0.95000000000000007       0.90000000000000002     
  0.10000000000000001       0.90000000000000002       0.95000000000000007     
  0.25000000000000000        5.0000000000000003E-002   5.0000000000000003E-002
  0.25000000000000000        0.0000000000000000        0.0000000000000000     
  0.20000000000000001        5.0000000000000003E-002   0.0000000000000000     
  0.20000000000000001        0.0000000000000000        5.0000000000000003E-002
  0.25000000000000000        5.0000000000000003E-002  0.15000000000000002     
  0.25000000000000000        0.0000000000000000       0.10000000000000001     
  0.20000000000000001        5.0000000000000003E-002  0.10000000000000001     
  0.20000000000000001        0.0000000000000000       0.15000000000000002     
  0.25000000000000000        5.0000000000000003E-002  0.25000000000000000     
  0.25000000000000000        0.0000000000000000       0.20000000000000001     
  0.20000000000000001        5.0000000000000003E-002  0.20000000000000001     
  0.20000000000000001        0.0000000000000000       0.25000000000000000     
  0.25000000000000000        5.0000000000000003E-002  0.35000000000000003     
  0.25000000000000000        0.0000000000000000       0.30000000000000004     
  0.20000000000000001        5.0000000000000003E-002  0.30000000000000004     
  0.20000000000000001        0.0000000000000000       0.35000000000000003     
  0.25000000000000000        5.0000000000000003E-002  0.45000000000000001     
  0.25000000000000000        0.0000000000000000       0.40000000000000002     
  0.20000000000000001        5.0000000000000003E-002  0.40000000000000002     
  0.20000000000000001        0.0000000000000000       0.45000000000000001     
  0.25000000000000000        5.0000000000000003E-002  0.55000000000000004     
  0.25000000000000000        0.0000000000000000       0.50000000000000000     
  0.20000000000000001        5.0000000000000003E-002  0.50000000000000000     
  0.20000000000000001        0.0000000000000000       0.55000000000000004     
  0.25000000000000000        5.0000000000000003E-002  0.65000000000000002     
  0.25000000000000000        0.0000000000000000       0.60000000000000009     
  0.20000000000000001        5.0000000000000003E-002  0.60000000000000009     
  0.20000000000000001        0.0000000000000000       0.65000000000000002     
  0.25000000000000000        5.0000000000000003E-002  0.75000000000000000     
  0.25000000000000000        0.0000000000000000       0.70000000000000007     
  0.20000000000000001        5.0000000000000003E-002  0.70000000000000007     
  0.20000000000000001        0.0000000000000000       0.75000000000000000     
  0.25000000000000000        5.0000000000000003E-002  0.85000000000000009     
  0.25000000000000000        0.0000000000000000       0.80000000000000004     
  0.20000000000000001        5.0000000000000003E-002  0.80000000000000004     
  0.20000000000000001        0.0000000000000000       0.85000000000000009     
  0.25000000000000000        5.0000000000000003E-002  0.95000000000000007     
  0.25000000000000000        0.0000000000000000       0.90000000000000002     
  0.20000000000000001        5.0000000000000003E-002  0.90000000000000002     
  0.20000000000000001        0.0000000000000000       0.95000000000000007     
  0.25000000000000000       0.15000000000000002        5.0000000000000003E-002
  0.25000000000000000       0.10000000000000001        0.0000000000000000     
  0.20000000000000001       0.15000000000000002        0.0000000000000000     
  0.20000000000000001       0.10000000000000001        5.0000000000000003E-002
  0.25000000000000000       0.15000000000000002       0.15000000000000002     
  0.25000000000000000       0.10000000000000001       0.10000000000000001     
  0.20000000000000001       0.15000000000000002       0.10000000000000001     
  0.20000000000000001       0.10000000000000001       0.15000000000000002     
  0.25000000000000000       0.15000000000000002       0.25000000000000000     
  0.25000000000000000       0.10000000000000001       0.20000000000000001     
  0.20000000000000001       0.15000000000000002       0.20000000000000001     
  0.20000000000000001       0.10000000000000001       0.25000000000000000     
  0.25000000000000000       0.15000000000000002       0.35000000000000003     
  0.25000000000000000       0.10000000000000001       0.30000000000000004     
  0.20000000000000001       0.15000000000000002       0.30000000000000004     
  0.20000000000000001       0.10000000000000001       0.35000000000000003     
  0.25000000000000000       0.15000000000000002       0.45000000000000001     
  0.25000000000000000       0.10000000000000001       0.40000000000000002     
  0.20000000000000001       0.15000000000000002       0.40000000000000002     
  0.20000000000000001       0.10000000000000001       0.45000000000000001     
  0.25000000000000000       0.15000000000000002       0.55000000000000004     
  0.25000000000000000       0.10000000000000001       0.50000000000000000     
  0.20000000000000001       0.15000000000000002       0.50000000000000000     
  0.20000000000000001       0.10000000000000001       0.55000000000000004     
  0.25000000000000000       0.15000000000000002       0.65000000000000002     
  0.25000000000000000       0.10000000000000001       0.60000000000000009     
  0.20000000000000001       0.15000000000000002       0.60000000000000009     
  0.20000000000000001       0.10000000000000001       0.65000000000000002     
  0.25000000000000000       0.15000000000000002       0.75000000000000000     
  0.25000000000000000       0.10000000000000001       0.70000000000000007     
  0.20000000000000001       0.15000000000000002       0.70000000000000007     
  0.20000000000000001       0.10000000000000001       0.75000000000000000     
  0.25000000000000000       0.15000000000000002       0.85000000000000009     
  0.25000000000000000       0.10000000000000001       0.80000000000000004     
  0.20000000000000001       0.15000000000000002       0.80000000000000004     
  0.20000000000000001       0.10000000000000001       0.85000000000000009     
  0.25000000000000000       0.15000000000000002       0.95000000000000007     
  0.25000000000000000       0.10000000000000001       0.90000000000000002     
  0.20000000000000001       0.15000000000000002       0.90000000000000002     
  0.20000000000000001       0.10000000000000001       0.95000000000000007     
  0.25000000000000000       0.25000000000000000        5.0000000000000003E-002
  0.25000000000000000       0.20000000000000001        0.0000000000000000     
  0.20000000000000001       0.25000000000000000        0.0000000000000000     
  0.20000000000000001       0.20000000000000001        5.0000000000000003E-002
  0.25000000000000000       0.25000000000000000       0.15000000000000002     
  0.25000000000000000       0.20000000000000001       0.10000000000000001     
  0.20000000000000001       0.25000000000000000       0.10000000000000001     
  0.20000000000000001       0.20000000000000001       0.15000000000000002     
  0.25000000000000000       0.25000000000000000       0.25000000000000000     
  0.25000000000000000       0.20000000000000001       0.20000000000000001     
  0.20000000000000001       0.25000000000000000       0.20000000000000001     
  0.20000000000000001       0.20000000000000001       0.25000000000000000     
  0.25000000000000000       0.25000000000000000       0.35000000000000003     
  0.25000000000000000       0.20000000000000001       0.30000000000000004     
  0.20000000000000001       0.25000000000000000       0.30000000000000004     
  0.20000000000000001       0.20000000000000001       0.35000000000000003     
  0.25000000000000000       0.25000000000000000       0.45000000000000001     
  0.25000000000000000       0.20000000000000001       0.40000000000000002     
  0.20000000000000001       0.25000000000000000       0.40000000000000002     
  0.20000000000000001       0.20000000000000001       0.45000000000000001     
  0.25000000000000000       0.25000000000000000       0.55000000000000004     
  0.25000000000000000       0.20000000000000001       0.50000000000000000     
  0.20000000000000001       0.25000000000000000       0.50000000000000000     
  0.20000000000000001       0.20000000000000001       0.55000000000000004     
  0.25000000000000000       0.25000000000000000       0.65000000000000002     
  0.25000000000000000       0.20000000000000001       0.60000000000000009     
  0.20000000000000001       0.25000000000000000       0.60000000000000009     
  0.20000000000000001       0.20000000000000001       0.65000000000000002     
  0.25000000000000000       0.25000000000000000       0.75000000000000000     
  0.25000000000000000       0.20000000000000001       0.70000000000000007     
  0.20000000000000001       0.25000000000000000       0.70000000000000007     
  0.20000000000000001       0.20000000000000001       0.75000000000000000     
  0.25000000000000000       0.25000000000000000       0.85000000000000009     
  0.25000000000000000       0.20000000000000001       0.80000000000000004     
  0.20000000000000001       0.25000000000000000       0.80000000000000004     
  0.20000000000000001       0.20000000000000001       0.85000000000000009     
  0.25000000000000000       0.25000000000000000       0.95000000000000007     
  0.25000000000000000       0.20000000000000001       0.90000000000000002     
  0.20000000000000001       0.25000000000000000       0.90000000000000002     
  0.20000000000000001       0.20000000000000001       0.95000000000000007     
  0.25000000000000000       0.35000000000000003        5.0000000000000003E-002
  0.25000000000000000       0.30000000000000004        0.0000000000000000     
  0.20000000000000001       0.35000000000000003        0.0000000000000000     
  0.20000000000000001       0.30000000000000004        5.0000000000000003E-002
  0.25000000000000000       0.35000000000000003       0.15000000000000002     
  0.25000000000000000       0.30000000000000004       0.10000000000000001     
  0.20000000000000001       0.35000000000000003       0.10000000000000001     
  0.20000000000000001       0.30000000000000004       0.15000000000000002     
  0.25000000000000000       0.35000000000000003       0.25000000000000000     
  0.25000000000000000       0.30000000000000004       0.20000000000000001     
  0.20000000000000001       0.35000000000000003       0.20000000000000001     
  0.20000000000000001       0.30000000000000004       0.25000000000000000     
  0.25000000000000000       0.35000000000000003       0.35000000000000003     
  0.25000000000000000       0.30000000000000004       0.30000000000000004     
  0.20000000000000001       0.35000000000000003       0.30000000000000004     
  0.20000000000000001       0.30000000000000004       0.35000000000000003     
  0.25000000000000000       0.35000000000000003       0.45000000000000001     
  0.25000000000000000       0.30000000000000004       0.40000000000000002     
  0.20000000000000001       0.35000000000000003       0.40000000000000002     
  0.20000000000000001       0.30000000000000004       0.45000000000000001     
  0.25000000000000000       0.35000000000000003       0.55000000000000004     
  0.25000000000000000       0.30000000000000004       0.50000000000000000     
  0.20000000000000001       0.35000000000000003       0.50000000000000000     
  0.20000000000000001       0.30000000000000004       0.55000000000000004     
  0.25000000000000000       0.35000000000000003       0.65000000000000002     
  0.25000000000000000       0.30000000000000004       0.60000000000000009     
  0.20000000000000001       0.35000000000000003       0.60000000000000009     
  0.20000000000000001       0.30000000000000004       0.65000000000000002     
  0.25000000000000000       0.35000000000000003       0.75000000000000000     
  0.25000000000000000       0.30000000000000004       0.70000000000000007     
  0.20000000000000001       0.35000000000000003       0.70000000000000007     
  0.20000000000000001       0.30000000000000004       0.75000000000000000     
  0.25000000000000000       0.35000000000000003       0.85000000000000009     
  0.25000000000000000       0.30000000000000004       0.80000000000000004     
  0.20000000000000001       0.35000000000000003       0.80000000000000004     
  0.20000000000000001       0.30000000000000004       0.85000000000000009     
  0.25000000000000000       0.35000000000000003       0.95000000000000007     
  0.25000000000000000       0.30000000000000004       0.90000000000000002     
  0.20000000000000001       0.35000000000000003       0.90000000000000002     
  0.20000000000000001       0.30000000000000004       0.95000000000000007     
  0.25000000000000000       0.45000000000000001        5.0000000000000003E-002
  0.25000000000000000       0.40000000000000002        0.0000000000000000     
  0.20000000000000001       0.45000000000000001        0.0000000000000000     
  0.20000000000000001       0.40000000000000002        5.0000000000000003E-002
  0.25000000000000000       0.45000000000000001       0.15000000000000002     
  0.25000000000000000       0.40000000000000002       0.10000000000000001     
  0.20000000000000001       0.45000000000000001       0.10000000000000001     
  0.20000000000000001       0.40000000000000002       0.15000000000000002     
  0.25000000000000000       0.45000000000000001       0.25000000000000000     
  0.25000000000000000       0.40000000000000002       0.20000000000000001     
  0.20000000000000001       0.45000000000000001       0.20000000000000001     
  0.20000000000000001       0.40000000000000002       0.25000000000000000     
  0.25000000000000000       0.45000000000000001       0.35000000000000003     
  0.25000000000000000       0.40000000000000002       0.30000000000000004     
  0.20000000000000001       0.45000000000000001       0.30000000000000004     
  0.20000000000000001       0.40000000000000002       0.35000000000000003     
  0.25000000000000000       0.45000000000000001       0.45000000000000001     
  0.25000000000000000       0.40000000000000002       0.40000000000000002     
  0.20000000000000001       0.45000000000000001       0.40000000000000002     
  0.20000000000000001       0.40000000000000002       0.45000000000000001     
  0.25000000000000000       0.45000000000000001       0.55000000000000004     
  0.25000000000000000       0.40000000000000002       0.50000000000000000     
  0.20000000000000001       0.45000000000000001       0.50000000000000000     
  0.20000000000000001       0.40000000000000002       0.55000000000000004     
  0.25000000000000000       0.45000000000000001       0.65000000000000002     
  0.25000000000000000       0.40000000000000002       0.60000000000000009     
  0.20000000000000001       0.45000000000000001       0.60000000000000009     
  0.20000000000000001       0.40000000000000002       0.65000000000000002     
  0.25000000000000000       0.45000000000000001       0.75000000000000000     
  0.25000000000000000       0.40000000000000002       0.70000000000000007     
  0.20000000000000001       0.45000000000000001       0.70000000000000007     
  0.20000000000000001       0.40000000000000002       0.75000000000000000     
  0.25000000000000000       0.45000000000000001       0.85000000000000009     
  0.25000000000000000       0.40000000000000002       0.80000000000000004     
  0.20000000000000001       0.45000000000000001       0.80000000000000004     
  0.20000000000000001       0.40000000000000002       0.85000000000000009     
  0.25000000000000000       0.45000000000000001       0.95000000000000007     
  0.25000000000000000       0.40000000000000002       0.90000000000000002     
  0.20000000000000001       0.45000000000000001       0.90000000000000002     
  0.20000000000000001       0.40000000000000002       0.95000000000000007     
  0.25000000000000000       0.55000000000000004        5.0000000000000003E-002
  0.25000000000000000       0.50000000000000000        0.0000000000000000     
  0.20000000000000001       0.55000000000000004        0.0000000000000000     
  0.20000000000000001       0.50000000000000000        5.0000000000000003E-002
  0.25000000000000000       0.55000000000000004       0.15000000000000002     
  0.25000000000000000       0.50000000000000000       0.10000000000000001     
  0.20000000000000001       0.55000000000000004       0.10000000000000001     
  0.20000000000000001       0.50000000000000000       0.15000000000000002     
  0.25000000000000000       0.55000000000000004       0.25000000000000000     
  0.25000000000000000       0.50000000000000000       0.20000000000000001     
  0.20000000000000001       0.55000000000000004       0.20000000000000001     
  0.20000000000000001       0.50000000000000000       0.25000000000000000     
  0.25000000000000000       0.55000000000000004       0.35000000000000003     
  0.25000000000000000       0.50000000000000000       0.30000000000000004     
  0.20000000000000001       0.55000000000000004       0.30000000000000004     
  0.20000000000000001       0.50000000000000000       0.35000000000000003     
  0.25000000000000000       0.55000000000000004       0.45000000000000001     
  0.25000000000000000       0.50000000000000000       0.40000000000000002     
  0.20000000000000001       0.55000000000000004       0.40000000000000002     
  0.20000000000000001       0.50000000000000000       0.45000000000000001     
  0.25000000000000000       0.55000000000000004       0.55000000000000004     
  0.25000000000000000       0.50000000000000000       0.50000000000000000     
  0.20000000000000001       0.55000000000000004       0.50000000000000000     
  0.20000000000000001       0.50000000000000000       0.55000000000000004     
  0.25000000000000000       0.55000000000000004       0.65000000000000002     
  0.25000000000000000       0.50000000000000000       0.60000000000000009     
  0.20000000000000001       0.55000000000000004       0.60000000000000009     
  0.20000000000000001       0.50000000000000000       0.65000000000000002     
  0.25000000000000000       0.55000000000000004       0.75000000000000000     
  0.25000000000000000       0.50000000000000000       0.70000000000000007     
  0.20000000000000001       0.55000000000000004       0.70000000000000007     
  0.20000000000000001       0.50000000000000000       0.75000000000000000     
  0.25000000000000000       0.55000000000000004       0.85000000000000009     
  0.25000000000000000       0.50000000000000000       0.80000000000000004     
  0.20000000000000001       0.55000000000000004       0.80000000000000004     
  0.20000000000000001       0.50000000000000000       0.85000000000000009     
  0.25000000000000000       0.55000000000000004       0.95000000000000007     
  0.25000000000000000       0.50000000000000000       0.90000000000000002     
  0.20000000000000001       0.55000000000000004       0.90000000000000002     
  0.20000000000000001       0.50000000000000000       0.95000000000000007     
  0.25000000000000000       0.65000000000000002        5.0000000000000003E-002
  0.25000000000000000       0.60000000000000009        0.0000000000000000     
  0.20000000000000001       0.65000000000000002        0.0000000000000000     
  0.20000000000000001       0.60000000000000009        5.0000000000000003E-002
  0.25000000000000000       0.65000000000000002       0.15000000000000002     
  0.25000000000000000       0.60000000000000009       0.10000000000000001     
  0.20000000000000001       0.65000000000000002       0.10000000000000001     
  0.20000000000000001       0.60000000000000009       0.15000000000000002     
  0.25000000000000000       0.65000000000000002       0.25000000000000000     
  0.25000000000000000       0.60000000000000009       0.20000000000000001     
  0.20000000000000001       0.65000000000000002       0.20000000000000001     
  0.20000000000000001       0.60000000000000009       0.25000000000000000     
  0.25000000000000000       0.65000000000000002       0.35000000000000003     
  0.25000000000000000       0.60000000000000009       0.30000000000000004     
  0.20000000000000001       0.65000000000000002       0.30000000000000004     
  0.20000000000000001       0.60000000000000009       0.35000000000000003     
  0.25000000000000000       0.65000000000000002       0.45000000000000001     
  0.25000000000000000       0.60000000000000009       0.40000000000000002     
  0.20000000000000001       0.65000000000000002       0.40000000000000002
[truncated: 232,340 more chars]
