# Supplementary material for: Semi-Empirical Force-Field Model for the Ti1−xAlxN (0 ≤ x ≤ 1) System
Source: Materials (Basel). 2019 Jan 10;12(2):215. doi: 10.3390/ma12020215 (PMC6356630; doi:10.3390/ma12020215)
Supplement: Supplementary file 1 [file materials-12-00215-s001.zip › TiAlN_MEAM_parameters_scripts/Scripts/RAND]

0.6709586604	0.5148943289	0.6515874790
0.8531555740	0.7216751431	0.0993913380
0.5036789651	0.9865739547	0.0501402176
0.1169616436	0.7224937095	0.3467856141
0.0080598860	0.1369919483	0.5857362898
0.5560082139	0.4593344719	0.4241983595
0.2492834049	0.0644188796	0.4446381227
0.0110085850	0.1485005346	0.1006025507
0.8312604782	0.5235893848	0.7362978329
0.3459731952	0.3896243961	0.7708047188
0.2041415239	0.9074070272	0.6327244844
0.7518826988	0.3930265360	0.8639943713
0.0437432631	0.4135779412	0.0053032551
0.1333666875	0.0990026682	0.8083214500
0.7119676578	0.3617559666	0.6680789274
0.4946735489	0.8946811764	0.9530963359
0.3237063794	0.1570134248	0.4798407297
0.2410478369	0.6689659448	0.2133512248
0.0193818077	0.4838080643	0.1369335866
0.6968263230	0.1682009807	0.1957408266
0.0844005168	0.1290204310	0.3400091471
0.3380342972	0.5485511298	0.8485642476
0.7310541160	0.6548019030	0.7767675764
0.5910473797	0.8665614530	0.3912973065
0.5267213147	0.1522944645	0.8629645621
0.5317044981	0.3252656963	0.2665743543
0.6232814702	0.7026981455	0.8946833213
0.5133082201	0.6252065773	0.0663405607
0.4349827238	0.7087282004	0.3498928030
0.4077795307	0.7020169561	0.3873212776
0.4032764828	0.8906969981	0.0500687925
0.1256332590	0.9025688211	0.9737485067
0.4735108696	0.7487817565	0.8943983643
0.5042678418	0.6695105825	0.4013749254
0.9179249314	0.3707929997	0.3506764711
0.0788164441	0.5833938904	0.1659651208
0.6671583448	0.4525175761	0.1804092273
0.4625719392	0.2575886661	0.8236847389
0.8907095216	0.1585786439	0.6260359942
0.6701779083	0.4278585638	0.1630533711
0.7187010074	0.8155421740	0.3850968004
0.5531763797	0.6404976256	0.0044498478
0.6530363389	0.7352921603	0.2908468872
0.9016469235	0.8733449833	0.0671106221
0.1863254448	0.9608315482	0.8831603557
0.4448470053	0.7347613764	0.8936419376
0.1150250992	0.6914818318	0.4132558274
0.3636176938	0.1917618585	0.5478120505
0.1710643937	0.0013266689	0.2805447612
0.2717584436	0.7146510149	0.3478699917
0.6361305409	0.7300552809	0.7033191660
0.1176885602	0.1261395317	0.8004199297
0.0389675183	0.0224844826	0.4028604400
0.3649058319	0.3250332283	0.8973004057
0.4287221549	0.8129903406	0.7880128683
0.0987480394	0.7784100959	0.8442058873
0.4705582204	0.8028761112	0.1390901237
0.6940639646	0.1269389135	0.3401724681
0.5638817148	0.2127414641	0.7515051257
0.7860600198	0.4478156929	0.7853627706
0.8306343344	0.2352630890	0.9907124213
0.3778209673	0.5319161017	0.9873178248
0.9017995386	0.3685492699	0.5743080091
0.2171652365	0.5823519623	0.4551424910
0.4729222496	0.9970103648	0.0182741136
0.8433290046	0.6448567762	0.6978842017
0.2171615376	0.2824607805	0.6180687934
0.5828793863	0.4269419188	0.9193194311
0.7201087615	0.0471716868	0.3817412273
0.4943848415	0.0944840248	0.6715487796
0.3571931010	0.0195775068	0.9475129837
0.3703595241	0.4066861944	0.5625860216
0.7586286323	0.1369866147	0.8242758412
0.9377645359	0.8067566597	0.6135231134
0.4938041190	0.5628272382	0.6579559506
0.4544712219	0.5998574146	0.8352309830
0.9466160426	0.5492774024	0.5614065974
0.5652076325	0.3351488551	0.8395926891
0.1752272873	0.1724797540	0.9507162439
0.7721612328	0.7073458762	0.4658962353
0.9525707721	0.8609897251	0.7160969410
0.4224756607	0.8416831005	0.3926273011
0.0623461207	0.4180928803	0.6100672898
0.8231867067	0.0757217315	0.3679601930
0.0205146137	0.8582204000	0.7822661576
0.7537158021	0.6570801965	0.7927575367
0.0472782426	0.8112190158	0.4953612759
0.8186134789	0.7818324076	0.6587241238
0.4724166910	0.0662784533	0.2819828641
0.7658832073	0.4829374837	0.3219454302
0.3496286472	0.1296445049	0.5876868325
0.8960315893	0.3439912024	0.4157812140
0.8304736912	0.0905704757	0.1878568154
0.1997585334	0.9442865147	0.6677843712
0.8628738425	0.5282970224	0.6921270287
0.3213130927	0.6382200634	0.8173742551
0.7212218928	0.4803134802	0.1726775601
0.9955364342	0.8315002022	0.8903741427
0.8339462328	0.6879688730	0.2274767368
0.7152620526	0.0517634545	0.5149903999
0.5302135324	0.8548937018	0.3023848643
0.4874741169	0.0481058261	0.8451922466
0.5668455871	0.8080315038	0.8392134079
0.0152616150	0.2127138034	0.1432514942
0.4703491051	0.8831568364	0.5586795352
0.3989389610	0.5598276724	0.5883554402
0.0463063350	0.0833745522	0.6807884230
0.9141171017	0.5897514557	0.6879618290
0.4405913281	0.7864972974	0.7827573653
0.2285331522	0.9339824837	0.6822643696
0.3825366656	0.2833970115	0.2377420742
0.2916092229	0.2520803692	0.8464768161
0.6586234916	0.7881646399	0.1073192808
0.4363705532	0.0619038524	0.1591914889
0.7571690245	0.8332557133	0.4886294820
0.2468011042	0.0443090935	0.5858692065
0.7340673125	0.7609156243	0.8013857988
0.7893387818	0.4883326691	0.5652526271
0.5926813724	0.3325543635	0.6774224391
0.5201002504	0.4534085438	0.2045297459
0.5842590248	0.6606355926	0.5272539597
0.3925271677	0.8727578289	0.8299703818
0.1010855214	0.3548979365	0.9064569209
0.0952647626	0.4775910133	0.5875006792
0.7172074448	0.9747721748	0.4668273793
0.6172897314	0.8275337115	0.8078524317
0.1399094709	0.9351689860	0.8751526046
0.4306134686	0.7660737034	0.5226484049
0.4093433497	0.8200433433	0.9229404950
0.4336059859	0.5721959824	0.5661551943
0.2853943821	0.7692824936	0.4938188343
0.3721790789	0.3113268939	0.2349717972
0.3497917372	0.8074727684	0.8354146745
0.5115807687	0.7243683596	0.7232623911
0.1350154808	0.4725021665	0.3833835130
0.4047830110	0.9890790774	0.9231988999
0.5277045104	0.9412542987	0.1066180751
0.3570580792	0.2779858032	0.5261107993
0.9054887178	0.2237075871	0.7510785129
0.7443495322	0.9166353292	0.3304188592
0.6022944795	0.5444897069	0.0072079737
0.7145723239	0.4263344839	0.2424471535
0.1898015484	0.5252333055	0.2997492880
0.9442149674	0.5739327366	0.9106018524
0.0752794047	0.1342413833	0.4891093024
0.9538480431	0.6084633506	0.9154445978
0.9898804980	0.5061273424	0.6477034415
0.7844724027	0.1642287018	0.9140703761
0.9337977058	0.4578458216	0.6394688978
0.3852332209	0.4883027930	0.5334984799
0.2791049310	0.1729456537	0.0215500938
0.7001087894	0.3312354335	0.3711983527
0.4777714345	0.3051044290	0.0286183484
0.6885358129	0.2167498818	0.0584684747
0.0760330301	0.8724695301	0.7327408719
0.4112266981	0.5645489523	0.0996149963
0.4481266589	0.3640858983	0.0784572951
0.4859659629	0.9945265298	0.5961661559
0.8619106523	0.1104587147	0.9845691234
0.2385923642	0.1699163955	0.7991960961
0.8955589757	0.3634446655	0.7760889469
0.1595068511	0.5854782819	0.2953307513
0.1719582079	0.6180509409	0.2577182288
0.3112622755	0.0128023175	0.8908788024
0.3903592682	0.2365435045	0.1865739900
0.8857796990	0.6855011576	0.9010978071
0.1730457635	0.0599269983	0.6572498516
0.1668357788	0.4589237802	0.8508127056
0.7215834334	0.0886328990	0.4541378180
0.7859205028	0.2164698765	0.5535435209
0.3046018294	0.3212048173	0.3626602632
0.9036834740	0.3621769895	0.5219060664
0.5004880395	0.3710441958	0.9432650786
0.5516997773	0.2020628443	0.0248055397
0.4185988392	0.1821047296	0.0025402198
0.7988143373	0.9892304544	0.2120325947
0.7799903230	0.3707807197	0.1715755363
0.0964741490	0.0007584930	0.6701577526
0.1381656051	0.0288598107	0.4802699101
0.5385335860	0.8346258476	0.6864446173
0.4880049432	0.2420601494	0.4571197555
0.2934774999	0.3421513240	0.3012932563
0.7296860906	0.2536742040	0.3553426612
0.0814259248	0.3559749536	0.0405734563
0.2249672638	0.1871607486	0.9956545393
0.3057891216	0.2871826149	0.0468117776
0.6502765537	0.1258245616	0.4976581588
0.5406958723	0.2254682546	0.9581674305
0.2690621185	0.9616711089	0.6565784736
0.8206989756	0.9068097853	0.5267346104
0.8719380594	0.4096470981	0.7229485749
0.7553230544	0.5702101777	0.8703560511
0.1050909522	0.5159724950	0.5539794449
0.9185820071	0.7901558076	0.8623091030
0.2497165962	0.2400751697	0.2503613686
0.9729373512	0.5197225622	0.3982812508
0.3145339424	0.3422524568	0.8888481017
0.2276738086	0.1505134754	0.8423864947
0.5324585152	0.8235238826	0.8984526988
0.6563347294	0.3423124906	0.3568358364
0.1943331596	0.9358380113	0.2400382161
0.3468458885	0.3693159762	0.7679049804
0.0385239149	0.2346835144	0.9202431723
0.3658035056	0.8730252438	0.6740389003
0.2762291001	0.0076137638	0.8568591891
0.2315195858	0.6328917933	0.7688270124
0.3785612350	0.9455342254	0.9903228330
0.8925363426	0.6257174197	0.3891014209
0.3418283529	0.9593029041	0.5019718948
0.9154929261	0.2973295601	0.1809169285
0.0186862221	0.7192073397	0.9348818850
0.9874430030	0.0865739794	0.0979212413
0.1462919746	0.5313028141	0.2540933865
0.9278873434	0.4345217096	0.4459053388
0.2389859725	0.7111134842	0.6832789005
0.4304116186	0.3364319840	0.4575622714
0.2908036045	0.6832547561	0.7089996729
0.2484900071	0.8298816415	0.4822460010
0.9183121085	0.1999427970	0.5708165259
0.2421955036	0.0004776775	0.1664599792
0.4160768927	0.0360731115	0.6782715033
0.1383857586	0.2851092329	0.2734299067
0.5465826115	0.5465951771	0.8955712422
0.9756683093	0.3206094494	0.1505247799
0.8121154333	0.8518603133	0.2533649082
0.0285303107	0.8146179261	0.8726972257
0.5665625538	0.1357625872	0.6893531508
0.7796281110	0.7187682054	0.6555720907
0.0064347882	0.8185841461	0.1708293246
0.1764110943	0.0527101093	0.1234829966
0.7285567647	0.9940043060	0.3600301346
0.6880831568	0.9586566354	0.1241113399
0.6493721249	0.3490042057	0.9720422538
0.3715305365	0.6285274252	0.1957577528
0.6223601110	0.1598087256	0.8585457379
0.4217463542	0.9794078605	0.1478169185
0.0413247144	0.4139230185	0.4398939447
0.3531335409	0.6764405289	0.2018251333
0.5140260131	0.1911219397	0.1981492077
0.4907008841	0.9259984935	0.1977364731
0.3232416089	0.5589463747	0.9762768577
0.8047395551	0.3044371962	0.6118199053
0.1558347283	0.4889555838	0.2344571689
0.1143015044	0.1827193526	0.0056474110
0.2689689066	0.3827551617	0.4906202333
0.3385375853	0.4900042534	0.8611711205
0.7371747042	0.1533271853	0.1930077650
0.5902007204	0.9448937612	0.9097771098
0.1745483717	0.8192711792	0.9117235985
0.5026940287	0.2774298274	0.7216500289
0.8190617235	0.7351904439	0.1726863307
0.8617573061	0.4641140141	0.8764454508
0.7692568210	0.9839063504	0.3055969248
0.3647009618	0.9587238143	0.4687847348
0.0068738856	0.9783990798	0.4782975187
0.0753861996	0.5609210539	0.2379175945
0.1380285434	0.3684197166	0.0231272539
0.9945838870	0.5136430136	0.2519634989
0.3950431053	0.4180313436	0.4123742453
0.3376663509	0.9646794950	0.7687739914
0.9111328475	0.4957216055	0.8072328100
0.6961397865	0.8014105727	0.5808120802
0.0130238385	0.5508755042	0.1297058213
0.9693071117	0.8740348107	0.3418107979
0.8790500093	0.8721478175	0.8360703272
0.4397784159	0.1350203508	0.8435534752
0.6578393760	0.6422084592	0.5611463466
0.2267980708	0.2906678034	0.4653514441
0.8404152330	0.2691269963	0.2890303237
0.3232438909	0.4260919007	0.3415239717
0.2068317783	0.0160861966	0.2009141600
0.2386300616	0.9843568646	0.1005209321
0.7541127657	0.8537736993	0.4811305926
0.7921010931	0.1637156439	0.4988735837
0.1799467833	0.0404061087	0.0001720417
0.4991624751	0.8431626198	0.9288091114
0.1468609294	0.1210345185	0.9286239376
0.4779739062	0.1523315008	0.6664015162
0.8232070219	0.8166842223	0.2985566640
0.6281095014	0.0479860671	0.4322492035
0.3969378734	0.3017537836	0.4779431160
0.7559908800	0.6918430288	0.8229864631
0.3821922441	0.5767926727	0.4921388583
0.7020937090	0.3021223972	0.3855305989
0.1827307637	0.2458466946	0.4634938211
0.6761169901	0.4750515224	0.7521555120
0.1376623665	0.6462777396	0.2369402321
0.1179898424	0.3300978221	0.7793157106
0.3243710028	0.4139866261	0.6901363039
0.1110241818	0.4295304534	0.2685653270
0.8286664415	0.3674725295	0.3240953951
0.0154157904	0.8823828578	0.4719654885
0.5729295078	0.2080971638	0.3216207247
0.5608710513	0.4769441621	0.0689485645
0.2349676125	0.2296372150	0.7918528405
0.1936171904	0.8776620059	0.1058960617
0.7741878142	0.1777762020	0.4190424152
0.3443849473	0.5529992598	0.4971190383
0.1995473463	0.3985200043	0.5577218465
0.7996864493	0.5279891313	0.7885936242
0.0619324660	0.8495665866	0.5639478705
0.4679758175	0.3228469100	0.5998927518
0.8523609183	0.3150197060	0.8139728739
0.2480565304	0.7102949388	0.5038232498
0.1712355534	0.3367539669	0.0265381776
0.1094653675	0.6310959237	0.0881588547
0.7690944163	0.2175851384	0.9847519096
0.3524111964	0.5376131162	0.0610862305
0.5065304688	0.4577639407	0.0844031821
0.3792740788	0.0483302034	0.8337110616
0.1597718542	0.3801471463	0.9172397620
0.8593601270	0.9030550399	0.6608936898
0.5789853018	0.1422487113	0.6970238038
0.4062269144	0.1010265162	0.6299581985
0.8708009164	0.9164328706	0.1766837008
0.8662207916	0.9366718791	0.9946461912
0.0495144038	0.7898038917	0.8745250989
0.6450571346	0.2681287656	0.5321941344
0.6482610563	0.9582734413	0.6349447566
0.2752028337	0.6357441784	0.0739381717
0.9428625932	0.1977788425	0.2798633105
0.8670157795	0.5330377570	0.2568523037
0.3451709436	0.4315844278	0.0506095329
0.0588887331	0.7101151534	0.7770734223
0.4822966779	0.9033896600	0.4008030976
0.4976653162	0.2035718773	0.6985621901
0.4752427996	0.5525854576	0.5558381069
0.6976349426	0.4764490636	0.3724232729
0.5394820229	0.5276649702	0.3882636896
0.7106318508	0.4054063112	0.9247032494
0.3320610680	0.7140775607	0.8561007184
0.8211664063	0.6892051731	0.5919349439
0.6336494780	0.2151720896	0.9009870341
0.4041648731	0.6061676361	0.7603697780
0.7493093143	0.5207441749	0.6158930244
0.6298639548	0.3249421106	0.2452426645
0.7436325609	0.9589553696	0.0601153785
0.8765412466	0.4186454088	0.4403017605
0.5478365554	0.2476677457	0.0239411131
0.1594914190	0.3559804022	0.5200642343
0.9216109484	0.5330645881	0.2399688339
0.8669553552	0.9630607290	0.7354531083
0.2416646828	0.0139584029	0.3413427992
0.7927305599	0.0519185596	0.0161273785
0.8698847439	0.4414854608	0.9636907953
0.6707880504	0.0437345702	0.3368750598
0.3022866590	0.4723872373	0.3154583876
0.7940448800	0.6078173667	0.4595152595
0.1474728224	0.7998863289	0.8515204255
0.5489119185	0.0276519375	0.1221452213
0.1944433812	0.6976467415	0.6955432841
0.2255185988	0.3973372112	0.3556277928
0.3849833760	0.1329155460	0.9028325235
0.4491438134	0.2728259848	0.5279927645
0.5566431925	0.9296185282	0.8658931989
0.0481090838	0.5030737405	0.1315539183
0.1428298507	0.2223250339	0.7197357595
0.5890610032	0.2990039106	0.2058716499
0.1461770460	0.4362314908	0.2450723062
0.8887016753	0.2842427813	0.4529011862
0.3553464811	0.8796538570	0.8570456834
0.0305750392	0.5192241315	0.6658668629
0.7073990496	0.9495646009	0.7990304420
0.0525428180	0.8864606144	0.6178843984
0.8329698626	0.7911210096	0.9311777475
0.9069700653	0.8502778797	0.3795854852
0.1776754923	0.3792140080	0.7326713043
0.3946380034	0.7731873186	0.1729557958
0.0149815724	0.9110185899	0.4597066661
0.4395878880	0.6927875665	0.8356040121
0.4204109647	0.0403948233	0.6477683279
0.7505497107	0.5866092204	0.9629080499
0.5291153228	0.0376562350	0.9889304144
0.0402683067	0.2075012206	0.4643814163
0.1951038591	0.0584707522	0.0957711257
0.9153515700	0.0192412190	0.6036341148
0.8540793643	0.6725313992	0.5286168706
0.9896281236	0.7089873118	0.5826136905
0.5832680806	0.2282414893	0.5572661478
0.2786087464	0.8398289369	0.8701284021
0.0405700523	0.5534612822	0.8261006890
0.4393974439	0.0423366727	0.4832624351
0.5883644832	0.9502692821	0.9740439008
0.6196574466	0.7818097819	0.2131621936
0.3232295742	0.7759089201	0.4501928174
0.4186773396	0.8423021416	0.5806099515
0.4757269491	0.5040481568	0.2406351535
0.7054151691	0.0961773701	0.0919856675
0.4703393900	0.8867021325	0.3772996908
0.1707259860	0.4261839427	0.0222699369
0.3508928689	0.1840831095	0.2304687892
0.0220706263	0.5750382996	0.8156896553
0.4244768528	0.3546543854	0.5250858944
0.6453297872	0.3554111637	0.6345957212
0.8539308824	0.0152698382	0.4905166058
0.1001710702	0.0049774554	0.8566024894
0.2459050028	0.2905762373	0.7003464790
0.7602488210	0.3774210187	0.5273121303
0.6492687627	0.7611492916	0.8729784461
0.6507986944	0.5914109858	0.3526349448
0.3119496328	0.7070090470	0.6727940409
0.2075300019	0.5206829328	0.0597133982
0.9657575284	0.9135045392	0.9037197387
0.3105098917	0.8393787426	0.0176714919
0.0849727371	0.5129202781	0.1609435037
0.6670506497	0.9296209232	0.5371783231
0.9156896267	0.7795184417	0.4309190771
0.3736258682	0.5394013854	0.1293457229
0.6529218732	0.0671257357	0.0229986173
0.1038893645	0.9358144305	0.1197470211
0.6874630651	0.6512786319	0.3018857722
0.0930027131	0.9315460782	0.5231482017
0.7022920968	0.4247609504	0.8340519966
0.0999568099	0.9857784822	0.2416600211
0.1813198118	0.8711833461	0.2245598520
0.0727047932	0.3388711263	0.6552502396
0.0375943836	0.4429804311	0.2357162602
0.9148855491	0.7050307971	0.8124835860
0.1507694368	0.4667261086	0.3357560571
0.1275424072	0.6943181814	0.3010083790
0.6443974234	0.7711161805	0.5410890368
0.6785790368	0.4272302752	0.2916856799
0.7464904613	0.6950695426	0.6937254509
0.4474212666	0.4685616836	0.1873109530
0.8606517618	0.5465151447	0.4929445396
0.7024102769	0.3619244699	0.4777772454
0.4767718351	0.6773436401	0.4159551136
0.0407476405	0.5602441802	0.2967028804
0.7536871249	0.6585956404	0.4128531187
0.1056239493	0.3189656351	0.0276301014
0.8897102079	0.8621064047	0.5242027658
0.9008396314	0.1963781658	0.3685366018
0.3115980167	0.5726465348	0.0067645683
0.5252327440	0.8007816504	0.2399994367
0.3253340879	0.9406468199	0.9142920617
0.4201089334	0.0805482379	0.5638076667
0.8235502384	0.3902556400	0.6953984657
0.5866549737	0.0042852443	0.9961169369
0.2724529070	0.5239687848	0.1495599390
0.0594557292	0.6078410850	0.1897348341
0.0049625554	0.7166352800	0.5261032597
0.8764289926	0.7191433669	0.9240498160
0.5845898336	0.8818375793	0.9368996250
0.8711378468	0.4596963873	0.2088707521
0.4178283465	0.4477384628	0.9085170832
0.5570742516	0.8614511090	0.4106108273
0.9404386800	0.5730561129	0.5681634617
0.8080365721	0.0296578874	0.6943072369
0.9448027375	0.1002122904	0.0007877241
0.6540875811	0.6972385002	0.8132344598
0.4559540207	0.8406378010	0.8310665613
0.9958722555	0.4136449831	0.6522578322
0.6313727274	0.1572047283	0.3817252602
0.5334184615	0.4494036596	0.5420063232
0.4492352894	0.9449951824	0.5277729250
0.1733858591	0.1564044495	0.7726564424
0.3586236863	0.3201576948	0.7365440981
0.1897575739	0.4650255135	0.0638560475
0.2413890355	0.3024053671	0.0807633584
0.4266854917	0.8403307971	0.6025757590
0.7016764166	0.3113071078	0.0231381054
0.9044796115	0.9743517132	0.4375657141
0.3097612307	0.3481142055	0.1871180806
0.7705792485	0.6863463895	0.6499341003
0.7024910074	0.1444242701	0.9731959656
0.4067478174	0.8119847366	0.7392344695
0.3336258959	0.8386047839	0.1534206008
0.3157543384	0.7775210102	0.0549543029
0.2644760786	0.1013644918	0.5386246663
0.2322651241	0.2831002557	0.0686953280
0.1431353939	0.3552427956	0.4764844808
0.4447615358	0.4956705360	0.7981850679
0.3399282450	0.6738176296	0.2566602047
0.7952639326	0.9459033040	0.5853867301
0.5824938139	0.3721866609	0.7998138402
0.5826236972	0.6722634955	0.0156530817
0.8533857977	0.7273309177	0.4172001279
0.2652066925	0.2059800039	0.1660314914
0.8553704147	0.9281224887	0.5418187043
0.4992698335	0.7837711580	0.0070837728
0.9620779089	0.0119992014	0.0576647378
0.7799218433	0.4393713674	0.7980871643
0.3816409614	0.3175581545	0.3753884559
0.3785165028	0.4073170730	0.6514709457
0.8234127162	0.4835255729	0.6894159747
0.7828058375	0.6042939473	0.3801996408
0.1889396104	0.1711838799	0.5757229735
0.1871714970	0.1592334615	0.4056478562
0.5832287454	0.6548787312	0.4091920335
0.3701603569	0.6805269621	0.6464951268
0.7553533174	0.8390241552	0.3777012340
0.4421213812	0.0885119760	0.5779317924
0.9105608051	0.6260005160	0.8577969446
0.4220293406	0.0555371160	0.2751540003
0.2805058600	0.3835636603	0.3173630951
0.9814358592	0.3314272065	0.8632054747
0.0230939659	0.3949926717	0.7918371016
0.4696912207	0.4657566042	0.9275989084
0.8869301551	0.5189208682	0.5689292315
0.8388136311	0.4101599227	0.5606526121
0.4249736065	0.3192752444	0.5043560233
0.3577270158	0.7763982014	0.1425585965
0.2783924725	0.0361373623	0.2787403471
0.6483589116	0.8249297681	0.3170926648
0.1291770277	0.9068307689	0.0922493160
0.0583575437	0.5117558229	0.0021960415
0.2621444461	0.0302752594	0.2111799298
0.0169652194	0.2059719738	0.7109936666
0.8632951450	0.5352740545	0.7381345759
0.7962078609	0.8977772504	0.9614314505
0.2021224477	0.4152545654	0.7694213118
0.3171055747	0.7735913410	0.7351200835
0.5307515369	0.8668238464	0.1405339263
0.7043179067	0.4839848971	0.5647809542
0.4162458847	0.4311327638	0.4906097534
0.0923070045	0.9138281336	0.1103513465
0.3016745283	0.1595070659	0.8961466725
0.0878232554	0.7629225039	0.8939695239
0.1233916206	0.3558483294	0.7963150098
0.3974252535	0.5555192033	0.3335640712
0.8233336756	0.9372339099	0.4847108693
0.3494387925	0.2733958359	0.7972301135
0.9682702647	0.0877919122	0.0020648589
0.5941736746	0.4863651846	0.6806424454
0.2185198171	0.2964482125	0.6088282692
0.4381034347	0.9263729801	0.7000426781
0.9287677595	0.4406326726	0.1873864700
0.2873117901	0.4439033748	0.7227403202
0.1082886365	0.4888084296	0.8536608146
0.7085508835	0.7686587483	0.2298835409
0.9203016633	0.5008963843	0.8657758042
0.2370560121	0.0548023184	0.7662889245
0.3285934818	0.6178316293	0.1963747005
0.3873956320	0.5807025473	0.0540294796
0.4245588052	0.3436304254	0.2368787824
0.6082440204	0.2961078514	0.2109115992
0.5844361909	0.2036221348	0.7218162102
0.8904647236	0.1077741129	0.4202221307
0.7162365938	0.2946487608	0.5236169511
0.2898827121	0.5583905208	0.7579894674
0.7527594467	0.6545798550	0.2566311093
0.6529207056	0.3714383978	0.0128163525
0.3025345870	0.6712580006	0.9038268669
0.6329325118	0.0159844391	0.8758489146
0.2981941154	0.9631158041	0.5863712676
0.6094374631	0.5759159171	0.3386436320
0.5383529987	0.4407699602	0.2424474620
0.3354388293	0.3743657638	0.3234229475
0.5047542668	0.3837171329	0.6663607904
0.9441264653	0.9886060057	0.4841949778
0.9476027660	0.9676031227	0.9728067566
0.6454931845	0.3261918837	0.2085903462
0.3733744091	0.6061847021	0.8585199349
0.2901959473	0.5320038948	0.7266578254
0.6930021784	0.0845895441	0.5616236333
0.8155594812	0.5294211477	0.1343480388
0.3758002559	0.2435926398	0.4976751391
0.8945894348	0.1888237056	0.3202413547
0.3896641494	0.3208209015	0.7591136325
0.2883780713	0.8235792645	0.0121007537
0.1521665481	0.1879431090	0.1161519053
0.2407601378	0.2550470785	0.1005428386
0.5944804762	0.2033159434	0.3952893511
0.3235915673	0.7289086036	0.7501376292
0.4715420500	0.0111386488	0.3478373066
0.6136088232	0.3437002746	0.4188904522
0.5769113228	0.4629652090	0.4233652176
0.1098243221	0.8388738628	0.5691283294
0.2257393841	0.5621542507	0.0174493824
0.8260297358	0.8107343462	0.6381850996
0.1340485277	0.2939397188	0.3042491995
0.3943615507	0.2787643099	0.4303966233
0.7665399454	0.8712891185	0.1970854130
0.0829883129	0.6035450975	0.7564694032
0.0606895142	0.7471765089	0.9129055556
0.6597792568	0.6453075399	0.0295558406
0.4054883329	0.0632111850	0.4995581915
0.3066946731	0.9046310400	0.5693660401
0.5355998049	0.6833382869	0.3148797222
0.5506799855	0.3042938900	0.2172438575
0.5085538320	0.7387147574	0.8700789324
0.8869432863	0.0373142304	0.9517574598
0.2246106926	0.3979798769	0.4267283695
0.8972008541	0.4576565059	0.8976948190
0.4229801895	0.7326848785	0.2170045201
0.8951685831	0.9155599882	0.8779396523
0.1767650623	0.6210613646	0.4562276306
0.8522693352	0.4667560381	0.7156118211
0.9233804851	0.3560143221	0.8386560396
0.5108019982	0.3703509639	0.4134541448
0.2737643036	0.3260154202	0.8764194866
0.0821431157	0.8221605669	0.6983370101
0.7222862121	0.7267424805	0.8866486940
0.1934367049	0.6309438643	0.2566032475
0.0456517535	0.3449073749	0.1025073457
0.2097899097	0.6533409343	0.6424773585
0.4705453445	0.5216824826	0.9831493537
0.6206581398	0.7971742859	0.4042744296
0.9766630768	0.9398567014	0.5537809799
0.6046392668	0.5415212328	0.0775699769
0.4262602030	0.7315170702	0.4658181503
0.0282720578	0.0173883833	0.1888475697
0.5603941033	0.0849662254	0.6354341373
0.3125473024	0.7100276033	0.1644252353
0.3321031697	0.8427289076	0.3844156103
0.8571146188	0.7631252448	0.0085320300
0.7817544018	0.1160837588	0.7687069591
0.6339966733	0.1301425779	0.0242913687
0.8227515509	0.1133212947	0.0207114360
0.6562784801	0.6330694536	0.2905815536
0.4281442965	0.1170007200	0.7318338710
0.8474788491	0.5351959310	0.5008085376
0.9694950236	0.5607567929	0.2859141763
0.9790822373	0.8908359832	0.9742273903
0.7210302735	0.5475723591	0.7555932073
0.0801201225	0.8532194708	0.4970805684
0.9785514005	0.8923107904	0.1122668172
0.7931068355	0.5691729466	0.3158112204
0.7022058101	0.6103512274	0.7728465322
0.1941605338	0.7960434166	0.5848398103
0.7326397838	0.6392123679	0.3661466542
0.6181469469	0.1036403375	0.7847105620
0.1788174454	0.1555014365	0.5077161546
0.8004557286	0.5023720471	0.4689729855
0.9508693609	0.1496044750	0.2180784247
0.7446156531	0.9448789034	0.5360354062
0.7663391294	0.9281620728	0.2040540415
0.7781743897	0.1157488909	0.8875780490
0.2007921218	0.1096372985	0.5739489127
0.6098637802	0.8780310570	0.1992984534
0.5988761452	0.0143336185	0.0032869662
0.6667913382	0.4671505347	0.1100309631
0.5161836001	0.6605619044	0.2764565089
0.5183571465	0.0707593389	0.0284867364
0.0355350237	0.0322594566	0.3262626804
0.7888903626	0.8890539238	0.8938272462
0.9848548117	0.3740430965	0.4600880882
0.8736896589	0.4667824988	0.0841171004
0.7165485798	0.4461191212	0.8603444277
0.9006568593	0.4591439737	0.7595201673
0.6528676148	0.7456929986	0.7690121514
0.1387679313	0.4622954889	0.1389062653
0.8874817911	0.3647434852	0.4846583777
0.2705931196	0.9931436014	0.0076136732
0.5049056322	0.4915093842	0.5576900440
0.2920978790	0.0638635131	0.9676143905
0.7521468799	0.6873626641	0.9778686979
0.9271206948	0.3526072993	0.8881282707
0.5423140296	0.3707245502	0.7585889654
0.1133716386	0.0665403977	0.7881648330
0.2998483788	0.6742040460	0.1402983791
0.1066759847	0.2494292446	0.4328853753
0.6196249720	0.8035576022	0.9111797671
0.7848356399	0.3562400887	0.1942418597
0.0695847075	0.8442347616	0.1515999955
0.5445202439	0.2045388606	0.2977424634
0.6770194907	0.8819799141	0.5975756259
0.4044662115	0.7556345101	0.5627153843
0.4104799093	0.5333041184	0.7404309919
0.6836298835	0.2725576940	0.1710887913
0.3377379865	0.8985397532	0.6328719600
0.9877679847	0.0917914580	0.6689536706
0.7425200256	0.7689338871	0.8051981615
0.9814548470	0.0046024571	0.6512468094
0.9239172272	0.4386316074	0.2597798102
0.1949675105	0.7153061925	0.1574582679
0.5516190502	0.0811847802	0.7107950698
0.0913875528	0.3168392663	0.1068477162
0.5372112352	0.5819188031	0.0019240153
0.4783619965	0.7016765585	0.7574311144
0.8746257879	0.3464291457	0.0532566499
0.1451500531	0.3544907940	0.6190054900
0.5070866771	0.4380024234	0.1565341065
0.7856018568	0.9211727237	0.7487816009
0.2956374685	0.8726529971	0.0422965324
0.0311557963	0.8758580846	0.6802737261
0.8803530130	0.2654035389	0.5028721207
0.5229037736	0.3669385946	0.7104211772
0.4635152540	0.4836249486	0.3180267347
0.8363988051	0.8105726802	0.5883852417
0.9645482831	0.8973385429	0.8102492088
0.8779679231	0.2478224587	0.7688613622
0.6449951019	0.0367670522	0.5423704533
0.0928461651	0.7689026857	0.7508396806
0.3355014050	0.8832704723	0.2483226188
0.0715010883	0.2558486091	0.6539981201
0.5277124555	0.8027073437	0.0249114306
0.6723819701	0.0394520875	0.9207238564
0.5515390123	0.1014685961	0.1853780135
0.7211648025	0.0519443608	0.9094567150
0.8369681887	0.8498040307	0.2713196801
0.3102953759	0.6046864745	0.5238821549
0.4375726281	0.8146419282	0.1944615485
0.4015945671	0.5081061069	0.3684210732
0.0957835900	0.0464615587	0.7908969080
0.9171870828	0.4889922899	0.1517115848
0.3208721895	0.1999137589	0.0577735568
0.9705049797	0.8221191658	0.4137800046
0.5810668962	0.2143388879	0.3861494323
0.9560946616	0.8310898780	0.7743240591
0.6358381806	0.8414596050	0.2056579829
0.0448900080	0.9897766626	0.1789966751
0.6552498717	0.6083085495	0.9726520491
0.9916686155	0.1090565424	0.6147445518
0.8012318845	0.3534518658	0.4708731484
0.5520987881	0.3565876802	0.9631853372
0.2474315060	0.9153856980	0.7151046290
0.7663676983	0.0507007600	0.1391197886
0.4947261506	0.7477493513	0.3619134032
0.2208076994	0.6351150758	0.3704542507
0.2427839265	0.0359208048	0.9137304452
0.3635944702	0.4486162558	0.0524071864
0.6882597631	0.4583662873	0.5530953066
0.2060235643	0.1893207827	0.5673619678
0.5124941700	0.8245836122	0.1509200737
0.5095880811	0.3668109226	0.2706010744
0.1336690943	0.3297100936	0.4260937249
0.3110489000	0.7552467742	0.6565876322
0.8518031850	0.7881032388	0.6387840856
0.9276691535	0.9929479910	0.7344031784
0.4852001961	0.6335043916	0.8149465569
0.5360966140	0.8154744402	0.1657486935
0.3736164885	0.6161999497	0.8073844311
0.2155068539	0.8890601195	0.6405637980
0.7778697960	0.8732786799	0.8193514799
0.3105682672	0.7442347854	0.3830361506
0.8033044639	0.1953732236	0.5163336686
0.8946739819	0.9459054151	0.3055130671
0.9710840055	0.1091257795	0.2134360654
0.1966988301	0.1293920409	0.4963096418
0.9548028053	0.4234973136	0.5416687814
0.3237727943	0.8941498110	0.5187308751
0.8117929425	0.8539031200	0.1092625858
0.6125892350	0.5051291264	0.2714243474
0.3892400261	0.5715811882	0.8832759307
0.7849050181	0.8036428210	0.2971801469
0.6133962637	0.6216460566	0.6102679822
0.3259920111	0.9109410366	0.3694609643
0.5692237631	0.6539534677	0.9570520360
0.1993785966	0.1303470914	0.2034593289
0.6720754829	0.1858966660	0.1224340712
0.6816761909	0.1815003004	0.8120705305
0.2760984383	0.4640072967	0.4181738643
0.7261170956	0.1286234731	0.9862841940
0.0354636888	0.9928690928	0.2450220423
0.6086891025	0.7046714133	0.6578877229
0.1151532548	0.8873306727	0.1361937960
0.7805860480	0.9381906091	0.4089497569
0.6643172562	0.7480124780	0.9703382131
0.0929071710	0.7821996505	0.6967377329
0.5535572410	0.1965003733	0.2038371940
0.3199227097	0.4930897472	0.9280981291
0.8797655891	0.3728914567	0.8898779441
0.9249332800	0.8750012344	0.1938609676
0.2638886027	0.1967715680	0.7882139122
0.6876436131	0.4512774658	0.0525204793
0.2541547479	0.2946696471	0.5453093239
0.2879528996	0.0970564646	0.7891188258
0.6751620977	0.5737775924	0.0250785341
0.7313916848	0.5127152608	0.2608856856
0.0590267078	0.1313968132	0.8389644854
0.4680250582	0.2724086374	0.9294250373
0.2529712807	0.0347396430	0.0911868585
0.0358796004	0.6323313956	0.5992848216
0.0497701570	0.6634726981	0.5922042580
0.4425803310	0.6992253067	0.7948159597
0.2856641374	0.9042453232	0.0449514507
0.3103919621	0.3620764082	0.8663261520
0.3146287196	0.2483017338	0.6315459475
0.5545118389	0.1720909204	0.8317945493
0.0418970106	0.9293992923	0.8968195568
0.4648920491	0.0096886246	0.1557494986
0.5972901350	0.0753872693	0.1217731215
0.3710457090	0.3828418407	0.6848516822
0.3490337006	0.9589775754	0.3993604161
0.6416538188	0.2084029364	0.0658988336
0.7610438351	0.7064949464	0.0603829511
0.8752116137	0.7216548665	0.8779539925
0.2811151020	0.6373749705	0.3072388745
0.8058348631	0.4789811185	0.6713351264
0.1719872614	0.2676731664	0.5704062401
0.8983105459	0.0793617718	0.6949566058
0.5231487390	0.0357678144	0.4633673718
0.4484060823	0.9451246553	0.7061926465
0.1725029713	0.5772988266	0.0845974419
0.3638648436	0.7028736634	0.4026890730
0.5324522090	0.0429604250	0.0780983554
0.2468253938	0.2373242996	0.7119076893
0.3607226674	0.4952736941	0.0138719028
0.9995929834	0.8577357450	0.0995181273
0.5812355121	0.6049541595	0.6551564249
0.7296966566	0.8346292693	0.5687158034
0.4534778046	0.5212436638	0.5666535285
0.4245542708	0.2555901084	0.3769718703
0.7888785768	0.1117048732	0.7150084230
0.2801127953	0.2398092448	0.1688566873
0.4032565443	0.9596982763	0.9763954487
0.0693464608	0.4962929160	0.8007550929
0.3103941625	0.5800237091	0.7272955620
0.0406114675	0.4734575814	0.0879497049
0.9053834489	0.8403531080	0.8663185545
0.3270959493	0.3800490644	0.0101684673
0.5732772673	0.7875031724	0.1456488705
0.5974268131	0.4302793467	0.3232074095
0.6650980075	0.3182154797	0.5614764698
0.3545052469	0.2706200361	0.4057247394
0.3135423413	0.0875452415	0.4461918272
0.6302685444	0.3121588042	0.9165563888
0.0045203568	0.4343867125	0.5143047064
0.5786302169	0.4622017503	0.2767012640
0.9044653747	0.2070783775	0.3586464403
0.9105547733	0.5942552120	0.0566594050
0.2418097510	0.4649478495	0.9234259089
0.6227787814	0.9023178259	0.4938372095
0.6283458057	0.4486814236	0.9230535434
0.0275095325	0.3220515527	0.6239444630
0.1005466663	0.2354418869	0.7272321487
0.8292851707	0.2524034343	0.1523458800
0.8223778150	0.6679890257	0.1244973347
0.8651556340	0.4563717937	0.5626444037
0.2182921750	0.8536993237	0.9624282327
0.2573165178	0.3114268866	0.3256498878
0.7863054334	0.3150303917	0.8621389784
0.3567825548	0.2087478688	0.6185062087
0.2298639749	0.8189712265	0.4566208351
0.0666418868	0.2960432905	0.7876844664
0.5847411123	0.4159409752	0.8490042398
0.9074471297	0.0597832979	0.5811737689
0.4989824364	0.3732906320	0.9772475857
0.7128052685	0.1037130508	0.7622053166
0.1886391576	0.1463584561	0.1264962423
0.5175747076	0.0047497746	0.2414836672
0.8382082970	0.1718361742	0.9805984429
0.4330761856	0.4364713117	0.2526550113
0.4535319226	0.3555578168	0.2277516601
0.8611008501	0.5536761996	0.5321535345
0.0331164325	0.9141858697	0.4539268063
0.1869005522	0.2101070955	0.5896183064
0.5452562170	0.4256965318	0.4581951955
0.5845642311	0.6224528781	0.0946650226
0.5014639603	0.0994091687	0.1194057034
0.5988262526	0.0932773254	0.3273611583
0.0163573866	0.3135659591	0.4102676701
0.1249489335	0.1092099543	0.8497967435
0.9770412030	0.0509219404	0.6029290866
0.6109266649	0.1624469490	0.0872149379
0.6953296568	0.2087675830	0.0480303316
0.1162625290	0.3204464071	0.8214656868
0.2723552731	0.8215190171	0.5613518515
0.9651565634	0.1184308606	0.9983205484
0.7417479890	0.6288414891	0.8167755457
0.6012129906	0.9725812639	0.1717021407
0.1137094359	0.7207659096	0.6221548595
0.1188333562	0.6399697174	0.7729050256
0.4363877018	0.5328658835	0.8410091777
0.7027544866	0.6351679675	0.4500953525
0.7845734880	0.4309693972	0.4224980771
0.1726604896	0.4192776122	0.3189193665
0.4920310443	0.3995951059	0.2057039728
0.0478506055	0.6664445362	0.5732852264
0.4553775981	0.0953575664	0.4179429670
0.1480609381	0.6960088718	0.2217756815
0.3565928106	0.4046774097	0.1447095718
0.1469438494	0.4588456833	0.5742156893
0.6403248288	0.5032204235	0.3598576578
0.9606140025	0.7146463046	0.6134479875
0.2067324383	0.4648107531	0.0288781987
0.8947188329	0.8176744916	0.3880530132
0.0333673478	0.3215218696	0.4731994166
0.9082519511	0.8053788406	0.7663983438
0.0524469454	0.4951779818	0.0754381882
0.3434972969	0.4765832135	0.1707960878
0.2864437205	0.4265237708	0.8824339200
0.3273741320	0.7239561777	0.7317957135
0.0067270675	0.7125264740	0.9901105010
0.3370642902	0.1452421526	0.3014640364
0.2374660912	0.6760539179	0.3902374844
0.9103901451	0.4276561845	0.6019056649
0.3718345549	0.5049693091	0.8943589536
0.1607889312	0.4985394902	0.2184976800
0.6886415835	0.9013184174	0.7348051121
0.7872314091	0.2411251360	0.2971262595
0.0248536466	0.8362377392	0.5359126172
0.5806097828	0.5041418534	0.1814453687
0.2858555662	0.5010881311	0.2217562923
0.2105451468	0.9176185088	0.1311486314
0.8611939529	0.8014620695	0.3723197957
0.1508028682	0.1408396392	0.5071863607
0.8520410004	0.5937470549	0.2912567380
0.1998022804	0.5030208643	0.2562047594
0.0764550233	0.6823672344	0.4843753084
0.1296060911	0.7785125475	0.4005641224
0.3501727749	0.4420327395	0.2453798176
0.2134312776	0.8123560009	0.7046700731
0.0451299342	0.0548191841	0.8611359412
0.5461452435	0.8564649003	0.8370205341
0.3973715753	0.8981898166	0.3091775183
0.4204131836	0.1331461824	0.1400451624
0.4208583911	0.0537472123	0.1643281197
0.4625617493	0.8079739232	0.1781927385
0.6134466471	0.4572715658	0.0128567284
0.3082196383	0.9374099154	0.5976682973
0.0365935231	0.3777558544	0.2737913031
0.0538518471	0.5765281945	0.5617347169
0.9427272283	0.6008342310	0.7358612766
0.4844477508	0.3552054650	0.0259398539
0.2593335966	0.7925219766	0.2328409683
0.4795686829	0.7265097610	0.9732936675
0.6477458127	0.5425675618	0.7858527975
0.3157181896	0.4859410308	0.0612396225
0.2597440336	0.2360562979	0.4879996300
0.2712807563	0.6676935186	0.7001091710
0.0286332047	0.5247649450	0.9655130534
0.5975618341	0.7987600503	0.0927975102
0.9873787779	0.4014277881	0.3021394929
0.8973900896	0.9196318360	0.2586128228
0.4640534870	0.9127404885	0.8840111946
0.7684625284	0.4020122855	0.4464801177
0.1562665198	0.8144205264	0.8046763080
0.0906923075	0.6833235405	0.6128786525
0.3228523897	0.3452203615	0.6419277836
0.8750592027	0.9449810978	0.9388898118
0.5784661429	0.6973486682	0.0091058160
0.6120949589	0.5125417325	0.0546485466
0.9263065726	0.0626158655	0.8759902596
0.8460082775	0.6150325441	0.4285796128
0.1521499156	0.2671349753	0.9457545679
0.4106169178	0.5291936996	0.0757252339
0.4569129509	0.8428338825	0.1303964577
0.9081046355	0.3010069729	0.1954919624
0.4854300601	0.9355256506	0.9690194751
0.2637182091	0.2316009087	0.0571359406
0.0607239859	0.4869969634	0.0484811327
0.2516476081	0.0316987152	0.0696600486
0.7206667992	0.0032180723	0.0163417619
0.5892141683	0.5232569542	0.5139833256
0.5668575964	0.5591568898	0.5909498131
0.3260580338	0.8146769395	0.3393410848
0.0643213959	0.8394931901	0.8866522539
0.2966752692	0.7539683283	0.7479234570
0.2094627323	0.8813765847	0.6761437725
0.3159822366	0.4357035489	0.2515194235
0.8034567052	0.0239881978	0.6596435745
0.9837485120	0.7879963510	0.5802892773
0.8291648133	0.1050098179	0.3002296770
0.7275637686	0.5193370899	0.9448328484
0.7240692120	0.7388964332	0.4501583200
0.2703500803	0.7926968426	0.1793648373
0.7902874679	0.1000609084	0.9378860557
0.2966234265	0.0310074095	0.4270523434
0.7098394645	0.3705985132	0.3747032772
0.8575833198	0.3780710315	0.7423879376
0.6748848492	0.0560248973	0.3718042931
0.3213964147	0.9161339232	0.3105812737
0.6098008855	0.5563672995	0.5154996698
0.0627038983	0.3210146004	0.4508969602
0.3943278581	0.3401360688	0.7258955780
0.6321578982	0.0513513188	0.6185381805
0.1997392333	0.3644075012	0.1262822558
0.3536659031	0.4626295681	0.6931159257
0.6117924246	0.3037718290	0.3912360835
0.4782654664	0.9947287342	0.0989208188
0.8448049073	0.3575895769	0.8337136973
0.6723154919	0.6044783412	0.2289786738
0.9566391006	0.0963639012	0.8772464091
0.2159502131	0.3764174182	0.2314444416
0.8175511340	0.8060123523	0.9020409320
0.2999928446	0.7650924112	0.2417338555
0.5731325606	0.0078288885	0.5380996770
0.0550583181	0.4221239859	0.4217105008
0.3974149635	0.1447216273	0.8506911922
0.3211466502	0.4174407905	0.8798149884
0.5451821038	0.4541268083	0.4115479417
0.2468304290	0.1289434083	0.1611674319
0.5090600926	0.5131383336	0.3439741189
0.1764353715	0.2856800683	0.5468396458
0.4860454439	0.8305920227	0.5341617345
0.6272018239	0.7524572741	0.9710850020
0.8934724134	0.1563273495	0.1555818170
0.7458977842	0.4576897572	0.5379205698
0.0073832164	0.8925057180	0.3159697792
0.5450948343	0.6502498884	0.5063620814
0.0752563123	0.9391716678	0.7875738296
0.4045706508	0.2072007064	0.3550380315
0.4829389050	0.0346111707	0.0805270422
0.1584592138	0.6186868046	0.1674171062
0.0736015515	0.6514956588	0.6414481783
0.4240190406	0.5117950330	0.4341501662
0.9306321683	0.6137788011	0.1442658748
0.0081517714	0.3277724282	0.2249962364
0.1620336809	0.7597715965	0.0390517302
0.3202654529	0.0134870547	0.5351176246
0.7784647717	0.0567502729	0.3201198028
0.5124939153	0.2137539781	0.2795200220
0.7425545795	0.0444883201	0.8147068022
0.8861458001	0.2669200554	0.8817942234
0.7064410935	0.1253933184	0.7556589723
0.6563469373	0.8825517799	0.1665536869
0.1693030969	0.5945603909	0.5126095367
0.3929291898	0.1622084679	0.3639587923
0.6047490094	0.7616989069	0.7369394834
0.1835650963	0.8699997557	0.3613164704
0.2264951350	0.7860885914	0.3776004311
0.7757365032	0.8294115866	0.1504446061
0.0348609699	0.7566175286	0.2723824780
0.3171059298	0.3779562307	0.3296953656
0.4876933205	0.5830847743	0.5666490646
0.3141664366	0.2377467668	0.4961194751
0.4708205759	0.1580731786	0.2548823726
0.1662150989	0.9942960059	0.6428800364
0.8893938921	0.1611250780	0.6794761707
0.0666497936	0.3109106940	0.7539527068
0.6249508062	0.1581793414	0.1282453715
0.9428721760	0.8902726920	0.7483988040
0.8451986656	0.2404823679	0.0742590013
0.4420687100	0.2077866366	0.1619076061
0.6778872582	0.1521228062	0.4344613255
0.7290747523	0.6660215522	0.5293885387
0.3752815556	0.3402870861	0.7757398730
0.4808369463	0.2220570206	0.0876569431
0.9150102453	0.9429994367	0.3263687303
0.6930555955	0.8928176503	0.7852496235
0.3434956205	0.9364152766	0.1014124890
0.8099178046	0.4741418403	0.1523457508
0.9038393304	0.2704400895	0.8888259194
0.7585744972	0.6657756057	0.7729274857
0.7292223351	0.4971598048	0.9641692973
0.6660385915	0.2932397748	0.4176665386
0.9605903695	0.4959902674	0.5641457806
0.4966738411	0.7611071846	0.9880412434
0.0284683271	0.5373761500	0.1689417793
0.2205173687	0.4490911956	0.9681556990
0.6653170187	0.5967143143	0.7450275553
0.9434286212	0.2648819677	0.8981406292
0.3050980693	0.0625511194	0.0366970365
0.9302028836	0.0799980401	0.4736839839
0.4760795348	0.7440553616	0.3384224143
0.8561120381	0.9138771548	0.2483305333
0.5720041338	0.9314407880	0.1628043923
0.1865617338	0.3801889875	0.6334128820
0.6785118769	0.6844218826	0.4748378806
0.0914857973	0.3965362668	0.6563528008
0.5275285031	0.1269253893	0.9474061398
0.3174116048	0.6232892425	0.5451043283
0.6905042856	0.3558740920	0.4954854859
0.6312369717	0.3543618299	0.0110027951
0.2630589734	0.4526670657	0.4091376751
0.5742431926	0.8253989543	0.6791842634
0.3554051317	0.4212511305	0.8010769503
0.4494966828	0.1411619927	0.0636389047
0.3330395497	0.8763869271	0.0577725099
0.1703400714	0.2618527364	0.0992329140
0.0536372851	0.8935273141	0.2174121047
0.7551706994	0.8765626716	0.7453712427
0.8732470285	0.8741756473	0.4625809861
0.4016471228	0.5655334162	0.8832043754
0.0461844550	0.7165832077	0.5137535988
0.8758940381	0.7721553148	0.2483137930
0.9659097062	0.5352167425	0.3631041554
0.3297389163	0.5824107551	0.4183207035
0.7054927249	0.1594333906	0.0567141567
0.4010389409	0.4812404450	0.7420094188
0.0273714020	0.3866610707	0.0369672169
0.8580966425	0.9718019294	0.6965180978
0.4353919124	0.5786539758	0.9640806992
0.5014684059	0.6153898957	0.4562697207
0.4582593813	0.6949000608	0.0747993573
0.0366257812	0.8307003937	0.1725155521
0.5950151533	0.4106950765	0.6485488648
0.6253496121	0.6918084303	0.0039920494
0.9643457490	0.8509440114	0.4733476473
0.7146721014	0.4138767353	0.3559289173
0.9573262130	0.4707389397	0.8517335438
0.1212066872	0.9409601513	0.4970816436
0.1656340040	0.7000621874	0.8415991222
0.9119232053	0.6603723183	0.6687940774
0.8694469787	0.2193935898	0.3961517277
0.1518997981	0.1504201091	0.7979761593
0.5704481758	0.0505807209	0.3995888666
0.8929574923	0.7037996899	0.6864185692
0.9936639739	0.6221577558	0.2242348871
0.3001417197	0.7646150440	0.1756400649
0.7089909804	0.3174311249	0.0190353726
0.6093686098	0.5436749170	0.2668822782
0.1415506629	0.2040127159	0.2134712322
0.1902661585	0.1872603130	0.4263178863
0.9134094617	0.7884303530	0.9841700506
0.6331494096	0.7759075353	0.1240323178
0.6545784923	0.1598864918	0.1415277173
0.1421516487	0.0484733576	0.4431893560
0.3186219109	0.8417870006	0.3297667237
0.3229110469	0.3634677316	0.1758612035
0.3231608678	0.1721825630	0.3796815782
0.6379902772	0.9705373277	0.7291352465
0.0013438727	0.8462031137	0.2237000283
0.6125122397	0.0427777569	0.1290905162
0.2254912912	0.5416302275	0.3412523479
0.4151147682	0.9085151279	0.3218598454
0.6485598779	0.0544846662	0.5024147814
0.1453710511	0.7639779998	0.0854317027
0.9512691929	0.4176650671	0.2683429229
0.0899490431	0.4102941459	0.1785235625
0.5440402214	0.9655141733	0.9476085288
0.9957659523	0.1910659577	0.9824448820
0.2355467018	0.9218712991	0.9440138322
0.4378880825	0.0595105122	0.3607493179
0.8776574806	0.6270063750	0.2939437339
0.1332449908	0.5439210383	0.4513847512
0.7480924406	0.9927144463	0.2043306476
0.4385272279	0.6681022037	0.9488544338
0.5750724614	0.4414572743	0.0991666634
0.3933875362	0.6115810652	0.9186098761
0.4758966751	0.8960456311	0.9506182662
0.2783644054	0.3221390999	0.1154952062
0.4870040178	0.0951638950	0.6124524965
0.1894672440	0.2624656697	0.3716567150
0.2767795632	0.2600840680	0.4683129044
0.3708025931	0.3707637245	0.2798615931
0.5910538875	0.5394775697	0.0090682450
0.5675553950	0.4914047739	0.7951495435
0.2314130914	0.8934925972	0.1010454037
0.0744269367	0.5523717387	0.7140075986
0.3538283273	0.1995956834	0.3398729041
0.8988725920	0.0650830696	0.1043514765
0.6749069549	0.2813160016	0.9558567566
0.0981988347	0.1905656844	0.7049523837
0.2738841164	0.9576009667	0.8764780870
0.2866426017	0.2081605563	0.8123844169
0.1539344217	0.7966281597	0.2277104619
0.6997600722	0.0646027367	0.3778384508
0.7118131231	0.1166384225	0.4125815367
0.9377325152	0.2520984246	0.0940350785
0.6371445607	0.2157413960	0.6306079872
0.5702038761	0.5000424191	0.7610361143
0.5802459887	0.0588923575	0.9423923975
0.6360550432	0.5649955772	0.1815843614
0.2928815882	0.6178011939	0.4660719712
0.8503878677	0.1935218053	0.9037028817
0.6687530254	0.5385742152	0.8759651801
0.8434742630	0.8857148754	0.2166799062
0.9401074577	0.7114234056	0.1735154098
0.7240364594	0.0697401844	0.0850213868
0.5405638288	0.1754925718	0.3295845246
0.9184648065	0.7401468677	0.2841732848
0.4137378475	0.0775209949	0.5829105755
0.7838122298	0.8570633818	0.3096522464
0.3450467465	0.3830932524	0.7375696627
0.7485676538	0.6357985053	0.4212368252
0.6437700350	0.1940401644	0.6426868524
0.4131173596	0.7318217017	0.9977026042
0.8276646227	0.0769890607	0.6248435882
0.1496237155	0.6802593096	0.2325949123
0.6743507952	0.9107097743	0.4498578573
0.2879682332	0.4857872324	0.3336722137
0.4486554241	0.7369784577	0.3001049532
0.4711848264	0.0476500758	0.0003441486
0.7512206471	0.9130855403	0.2210145066
0.0969633856	0.2405820549	0.1098315590
0.4072258229	0.5202516713	0.3924931135
0.3344416155	0.9486464977	0.7718455336
0.8498563489	0.3586747253	0.2713491878
0.6807302427	0.6615658158	0.1020287264
0.5994999084	0.0794945987	0.9388915437
0.4058023990	0.3108449038	0.2836258085
0.3128298419	0.3748827169	0.7358641226
0.2744416803	0.9467028063	0.5555678070
0.7038669593	0.3853813496	0.8491317203
0.9855565586	0.0354338355	0.7909675992
0.9079561671	0.6132207869	0.1028686008
0.1795526848	0.1819442528	0.7241379954
0.8327032449	0.7447819638	0.7286814825
0.4791668153	0.1520759771	0.0808035181
0.8007636602	0.0735093576	0.9586933545
0.7014743463	0.5938110948	0.5625208584
0.1076873123	0.2149929977	0.6359556585
0.1107336687	0.0319125270	0.8715582836
0.9803071605	0.3403582685	0.6217593153
0.9602841671	0.5359801583	0.8308315880
0.4238071571	0.9467085278	0.3247055214
0.1471207676	0.7451218002	0.6235957237
0.6304897829	0.9726146990	0.5831450600
0.4905677382	0.4580833726	0.1921359402
0.8721202313	0.8938071792	0.0611404078
0.4435633680	0.1597946924	0.9323595937
0.3156949347	0.9624690922	0.7873791159
0.2406481279	0.7452340090	0.1580071832
0.9022209917	0.4780320926	0.3195974933
0.1559192973	0.0188106679	0.0654658234
0.8601680741	0.9349122184	0.9863014982
0.4563819175	0.5297269535	0.2086652691
0.0097919866	0.0807763980	0.4891761461
0.0125867944	0.8993639858	0.4522953743
0.8460590354	0.8510494845	0.2174611651
0.1499143698	0.6374286329	0.9665924426
0.4484104678	0.2404108037	0.8180713184
0.5212204053	0.7030151834	0.4601877093
0.4680525987	0.7045727056	0.1250248373
0.7426083782	0.8798814726	0.8929711806
0.5575405652	0.6194628667	0.5614397050
0.1528161828	0.7871123995	0.9352469486
0.5933085958	0.9570718311	0.6594102732
0.3023591981	0.6377974348	0.0192883855
0.6002761924	0.9313014796	0.3409311310
0.9736154542	0.7324121303	0.5305145514
0.3654010837	0.2584546949	0.2098106111
0.0983435443	0.7919773070	0.1057233659
0.3538984867	0.3767089207	0.6073653137
0.9818029819	0.0868852482	0.6737997940
0.3952163370	0.8871968337	0.2793583832
0.8259705466	0.3927344484	0.3605353164
0.0990602334	0.7457857895	0.8125276978
0.7376861883	0.0317732057	0.7255781559
0.4322112833	0.5246526560	0.0663096434
0.4024547798	0.5413161113	0.4856221793
0.1787460307	0.4196794822	0.5167244857
0.5461373543	0.7972052216	0.1326776355
0.8661343516	0.5685779818	0.1745738140
0.6175715301	0.2010659207	0.9723228178
0.7994919354	0.6144755409	0.7781952828
0.4280119332	0.2566817714	0.7392652801
0.9230572524	0.3577205275	0.1320297822
0.6264849980	0.1728306411	0.2578701566
0.7502123914	0.5105929138	0.6451855835
0.2898342810	0.6906557538	0.1342504527
0.5131799354	0.5031053604	0.4637970732
0.1896402861	0.1780759532	0.8395639061
0.0948686862	0.0284023524	0.3536410482
0.0333220527	0.5917961885	0.0266508354
0.3217015521	0.1041337635	0.0408649434
0.4973701620	0.0377296174	0.3949247341
0.9536442792	0.3569355588	0.0526407628
0.6461211186	0.2502999133	0.6318778215
0.4298922865	0.5027169281	0.8742989513
0.7038379897	0.5295474458	0.3670135454
0.6786414394	0.1668590216	0.5198440553
0.9490443720	0.8575611460	0.9960064573
0.8182704504	0.8620056067	0.2388826223
0.3204860270	0.6932649817	0.5378634782
0.0424668639	0.1190398929	0.8358095015
0.8178639755	0.1824949826	0.7075051449
0.9073322697	0.7145124944	0.0519261524
0.3734886835	0.4203099149	0.9216553848
0.7822570404	0.5215040885	0.2165298748
0.4276012804	0.2540849641	0.8423725362
0.3999869831	0.5677557901	0.9206553213
0.5145213441	0.6808445660	0.5208463175
0.5831882522	0.0628652404	0.8324760497
0.1118675271	0.8069901580	0.6603757593
0.2185428737	0.4858058593	0.5874839938
0.7426980997	0.2737484909	0.3382189168
0.7256953702	0.3994034051	0.4311456311
0.9483054200	0.7086584068	0.8404743288
0.2634442190	0.8671814271	0.0295217555
0.6894929541	0.2191482653	0.4223832687
0.9162752786	0.7767930151	0.3021389551
0.2954119776	0.4949402652	0.6132980150
0.1765716764	0.4821092790	0.3259256151
0.9293705220	0.4658466330	0.0054741467
0.3926968481	0.6499351471	0.3890228094
0.2166724142	0.8291144861	0.2378779443
0.8431025029	0.3509971043	0.8695180517
0.3007897544	0.3664234906	0.1364663793
0.6060877296	0.0900378419	0.4011245834
0.3823193931	0.3533331613	0.3158868756
0.9679687172	0.6637089954	0.7580805010
0.6199999868	0.6076849231	0.0285914355
0.1588333675	0.8120985428	0.6385080835
0.2195407237	0.3193494128	0.5895534348
0.2787167195	0.6322561606	0.8270980945
0.5483140505	0.0909804927	0.3465508056
0.3717556880	0.4774560210	0.6849538778
0.2783908508	0.4809902731	0.0518443428
0.5909325142	0.8954948096	0.1489495181
0.6154955415	0.4146714270	0.3688206404
0.7183843227	0.2376828507	0.3478058032
0.0855627106	0.9836892154	0.7286554701
0.6168454034	0.1765253668	0.8551944173
0.1432342353	0.3808192279	0.2738732662
0.9834783960	0.4639059789	0.9080788994
0.8893031023	0.9155589075	0.6313889314
0.0683001315	0.6054823404	0.5488549339
0.1539307126	0.2395884219	0.5817456483
0.5788086673	0.6049963598	0.7480493817
0.0663477820	0.8101582461	0.8622979520
0.7800399799	0.1979633422	0.8831098046
0.2958746696	0.6901501277	0.1821829094
0.3446481814	0.6614597405	0.3531265940
0.7640935859	0.2160131263	0.0553471968
0.2070250849	0.7978249849	0.0296905894
0.2165665549	0.3046595879	0.6665961295
0.0744975433	0.5873060090	0.8118485069
0.9333528825	0.4173093738	0.1242235821
0.1676164185	0.8838093113	0.7144984045
0.1982969965	0.8479569986	0.5008379424
0.2175171891	0.9524268919	0.0364774710
0.6516497860	0.3577266170	0.5332789115
0.0008444089	0.0548436403	0.4833036830
0.9426549153	0.4531853514	0.5743493698
0.7555026049	0.9997260275	0.1318416481
0.1801646831	0.3595909769	0.5257561707
0.9632693456	0.4342732435	0.8371676520
0.8478000429	0.0178734088	0.3512744679
0.0347487099	0.8450916293	0.1206577838
0.9852289172	0.8327288005	0.5418988796
0.8345192598	0.8334875631	0.6858413322
0.9283994238	0.7926055339	0.3116585499
0.3485247004	0.0425882906	0.8110131434
0.5307560006	0.1661437136	0.7534009360
0.4408350039	0.6731905005	0.3591662115
0.0141219924	0.5310635509	0.8649879408
0.5897378213	0.6156994858	0.2701973982
0.5121869601	0.4166665744	0.2720106286
0.6165485749	0.2653697820	0.9254963807
0.7791995255	0.6788042025	0.6183191071
0.9495474499	0.7045340527	0.0500484052
0.0522528320	0.5533490494	0.9315081608
0.0724841636	0.9875403583	0.8337010476
0.6271077887	0.2331083809	0.7665128192
0.0016007868	0.9011225061	0.9373646827
0.8473207932	0.2278262944	0.3255510376
0.9905266963	0.4690556538	0.2377868329
0.7748429931	0.1293364806	0.0683672225
0.9721527563	0.2887471122	0.7382228151
0.5582451250	0.8810492204	0.3298503220
0.2745086167	0.2545959251	0.8341990452
0.6861007948	0.7264136168	0.3880991240
0.3885045014	0.0541884452	0.5935985850
0.3684466939	0.1112087391	0.4701262493
0.6997933962	0.0933959124	0.0633476494
0.8744344481	0.5118206759	0.4485060331
0.5927036008	0.3511514592	0.8475034759
0.2164693808	0.6930030117	0.7135736768
0.8177445481	0.5588589481	0.3005239720
0.2001902010	0.6170333575	0.5895477999
0.7341015980	0.4767225040	0.6248549213
0.7992722930	0.5984540802	0.4928432832
0.9284611222	0.1270753860	0.6749265037
0.3426839034	0.9460854908	0.4385700381
0.0949501017	0.3082377786	0.3782953338
0.5891362704	0.9908146430	0.6747282543
0.6413172748	0.9521204437	0.1456389564
0.1721421080	0.3314551671	0.5088266527
0.5949845053	0.3621869892	0.1729699069
0.4127231614	0.5916557593	0.9849132619
0.5850418630	0.5433204556	0.1955218846
0.5926934164	0.9465522746	0.0399262027
0.6137833933	0.0275191760	0.6413954561
0.8024704627	0.8800323830	0.3556986445
0.0925122175	0.5738084268	0.8170667999
0.4431007949	0.9732143465	0.7055677371
0.5877830445	0.0266517243	0.9378595819
0.2002660850	0.8638297339	0.6050366020
0.3312727024	0.3041229688	0.2823910301
0.0841396500	0.4315561376	0.2695381285
0.4157637376	0.6076863529	0.7839131347
0.1952820194	0.1486613417	0.3836961233
0.6759680608	0.0940715644	0.6674823894
0.3897706336	0.4484446336	0.5646705981
0.6404724425	0.5753596319	0.3649755839
0.3944993519	0.9192663134	0.1044430992
0.7893958954	0.8409513973	0.0314876975
0.8682117578	0.6120842493	0.6238926817
0.7505195177	0.1457405870	0.3149402926
0.1746793168	0.0572501550	0.9440562784
0.5129727033	0.5199921314	0.1992328074
0.1282505711	0.6800327861	0.9738340605
0.5488750269	0.3506887893	0.5360772331
0.5878525402	0.4594844246	0.7466337406
0.0561605034	0.0688785587	0.4359458296
0.5361095553	0.2054488975	0.5436465392
0.5288610384	0.3715529731	0.5908168111
0.0324763737	0.3647337295	0.9031503327
0.6545113610	0.6481117527	0.7609071486
0.2191458044	0.6564641517	0.0487523144
0.5265912597	0.1751376210	0.2929563037
0.2342354888	0.9186597050	0.2776520793
0.4119766362	0.5899233762	0.2931891966
0.5405070248	0.0456381254	0.6255166744
0.3668262702	0.2547634888	0.3443099854
0.5709737134	0.7832629257	0.3935453299
0.8769140708	0.7159320384	0.0045615457
0.5511443330	0.5801480240	0.7408112712
0.6045323905	0.8925038665	0.6033726674
0.7894410503	0.8551496964	0.3895815330
0.3387037878	0.9945605164	0.4879117751
0.1798507611	0.1768990333	0.6161318381
0.6440422174	0.6121724496	0.5045115206
0.4009968676	0.8497876800	0.6324868941
0.9561726580	0.1941876818	0.7206534845
0.8033763687	0.5111881986	0.1042362612
0.8564706273	0.7356375298	0.3740292232
0.3944591344	0.4964374324	0.5937034702
0.7613449920	0.6121080408	0.4808410761
0.3919178942	0.1073118556	0.4824300296
0.9887487639	0.2326972106	0.9419340898
0.2901842693	0.8656072294	0.6900325800
0.8020314736	0.4470604683	0.1379682695
0.8864346604	0.8876704084	0.5219578963
0.5451525563	0.5529347083	0.2515110379
0.5157618999	0.5574563395	0.4503147436
0.8158609101	0.8924988866	0.8093004962
0.6884184310	0.5133988264	0.7893876813
0.6748526468	0.6813926126	0.7380334158
0.9642876337	0.3167843481	0.2655434439
0.8053961262	0.7010906482	0.9421009510
0.0376195962	0.6160882061	0.9672123149
0.4158231778	0.8167674166	0.0394452070
0.2134464431	0.3700597660	0.8441859253
0.7693118585	0.0007453537	0.6001677828
0.7804069336	0.2173454969	0.2739312594
0.4284423896	0.7944273375	0.4868618155
0.2495595429	0.3831036092	0.2687025029
0.6957960908	0.0680284244	0.3265347183
0.0576899131	0.1091471561	0.1532549096
0.7735989144	0.1624311381	0.8617538054
0.1599141408	0.5130541892	0.0326008925
0.8658933222	0.6730961430	0.0574018849
0.0206819567	0.5733657596	0.3369624814
0.8871924026	0.4999561235	0.0048565736
0.6395958236	0.6068497562	0.5174982586
0.6226343495	0.6629293382	0.4022674860
0.2638903713	0.7829156430	0.3438030285
0.7202096675	0.9254707683	0.5938421070
0.0566518626	0.2851698309	0.7019084147
0.3785255391	0.1816713677	0.9891848059
0.8121754463	0.3752966314	0.9369582661
0.6285483371	0.8811598644	0.4512748681
0.5499225676	0.1564840588	0.6651815596
0.7267949922	0.7271175824	0.6285584509
0.5361940514	0.9646063025	0.9749250281
0.5913809988	0.5086899894	0.8182927185
0.7734046787	0.4156209255	0.4474941214
0.8889294057	0.1148913924	0.1560407885
0.6436580591	0.4222740852	0.6298285314
0.8306339488	0.5623979134	0.5992574160
0.7131379265	0.0115576556	0.1996480504
0.6916526645	0.0205852054	0.8421145544
0.1969625306	0.8185141409	0.2959057930
0.4671509139	0.4979583530	0.4428420304
0.9891245524	0.4699754540	0.5964753162
0.1346837885	0.4945736816	0.8936269245
0.9906799713	0.5373200865	0.3414354528
0.4680033402	0.6801318063	0.3044967300
0.1105561601	0.1053078993	0.3383744679
0.1287358562	0.8903068514	0.6497826358
0.2452835176	0.7205036063	0.6082267420
0.6266284174	0.8024343653	0.1228318305
0.8111165141	0.8083811950	0.5444840227
0.4656413482	0.0981622846	0.6131473526
0.1169615497	0.7226465416	0.4737582912
0.0624620352	0.6467169632	0.1562101471
0.3933633106	0.1011853027	0.5150558977
0.7066808321	0.6470827640	0.7519501237
0.4449041711	0.9876801085	0.0097209608
0.5293216681	0.4450223173	0.6974591693
0.3180953212	0.7101163509	0.8015058999
0.3255010120	0.6341750355	0.6714905342
0.0095591992	0.2191830925	0.6672126421
0.7825646786	0.4099331811	0.1273466911
0.7312261118	0.5319925298	0.7326898368
0.4514471505	0.6283705423	0.1508898385
0.1866511910	0.8011765025	0.3742819162
0.4330588107	0.6764388427	0.9117223307
0.1083748018	0.6598807222	0.9495699218
0.6877124304	0.2879027873	0.4040997693
0.4848497858	0.5712403800	0.6558626693
0.3831943105	0.0184984629	0.4638842552
0.6370394406	0.1254161251	0.8558002762
0.7449060525	0.0328478069	0.2479693277
0.7141451672	0.1926764897	0.7281583840
0.8052415624	0.9914960836	0.6972315931
0.4945871809	0.9128606836	0.3776570690
0.9649770805	0.9488714885	0.8331971939
0.3584184720	0.1893029670	0.8573166427
0.8621052548	0.4508467362	0.8420270593
0.8889707612	0.1892195962	0.5287022840
0.7755717949	0.1376136562	0.9685244026
0.3129739097	0.1517814231	0.3373762948
0.8937954976	0.6906589511	0.1427732827
0.5617649550	0.7490124870	0.7402034317
0.1223767988	0.0221050918	0.7762123181
0.0055738419	0.5030948521	0.3547290574
0.8520705633	0.7509716015	0.5986694446
0.5176276722	0.2823570734	0.9321983869
0.3688076537	0.5603174896	0.4343610493
0.7432583999	0.3402344690	0.8084765385
0.8129704806	0.6629067006	0.0734312285
0.3920689042	0.9460339215	0.0290181348
0.0715790581	0.6430348864	0.5077986492
0.6356228967	0.6321340660	0.7955004954
0.6455557342	0.5863497103	0.4382564203
0.1908883221	0.4987588363	0.5025579517
0.1877153831	0.6975843801	0.5934578560
0.0096603960	0.5517798733	0.6616040160
0.1756093869	0.3005562612	0.8687121507
0.1250150095	0.4098952423	0.3457479864
0.3423444672	0.4202537698	0.3727665096
0.9951845507	0.7624761512	0.2812509000
0.1930362414	0.8128105378	0.6819628761
0.4652401505	0.3300355000	0.1068596348
0.5765132457	0.9100263365	0.8850900119
0.4978916993	0.6236095129	0.7322964398
0.9182664871	0.7081040795	0.1151226087
0.9902378567	0.6559510089	0.3932223397
0.2075738025	0.5191457145	0.8966718233
0.6539452580	0.1623714434	0.7044485484
0.1692119448	0.9039098991	0.6691344460
0.8926758638	0.0811102710	0.9731683778
0.5194809827	0.1159847824	0.5618519800
0.7865781905	0.7126616807	0.5618779416
0.8995225900	0.5034483711	0.5389191132
0.4003068966	0.2728589415	0.5271876549
0.1241693952	0.1720561368	0.4945536488
0.9451239635	0.8876365443	0.7853728403
0.3780965714	0.6968960171	0.1258028525
0.0946686663	0.9970841616	0.8660383377
0.9511879976	0.7126593428	0.3738304300
0.8002129588	0.0301386443	0.7523714683
0.4512999144	0.3567007521	0.8387170119
0.6656972044	0.2086704782	0.8406617659
0.3546272210	0.2402926233	0.1818047779
0.1139689407	0.7566142107	0.6818450911
0.6603963534	0.0562369812	0.2444911404
0.2514535469	0.1776293191	0.9846374986
0.7513544540	0.6075213069	0.3529550640
0.5693171275	0.5471253552	0.7216399884
0.2602248041	0.9300417757	0.0666523919
0.1450660599	0.6234047491	0.2197140370
0.0540803386	0.3131790958	0.4894343320
0.9059343680	0.9910283040	0.7413629342
0.0076650550	0.8087815782	0.4747073886
0.6995543546	0.2758228825	0.6887511560
0.5135393011	0.5053431434	0.8151296770
0.2071586352	0.9905886924	0.7240926757
0.7152316941	0.4150897033	0.0146026899
0.4615280861	0.2674955061	0.9216566758
0.0499295637	0.9326579979	0.5157697623
0.3894673068	0.9342380723	0.4780891178
0.6552097595	0.2387242728	0.9617905153
0.4677955784	0.6214755415	0.8337125228
0.9038644120	0.1555149767	0.5312378516
0.3818355299	0.3268644734	0.8846359669
0.0127536862	0.4821183275	0.7955757232
0.6933687325	0.1465781920	0.7411569738
0.4093421893	0.7416955973	0.7427372206
0.6493496682	0.3279196571	0.4868818539
0.1998397373	0.6865350592	0.5300807585
0.7127627175	0.3305947182	0.8743712321
0.5648172499	0.3773739024	0.0751155586
0.3731677257	0.4642671621	0.0443479082
0.5311507691	0.7246665069	0.0017997093
0.1817323172	0.5367451543	0.0728988657
0.4862437878	0.9077746929	0.7218728814
0.4933468695	0.2666239600	0.4562319834
0.5459003417	0.0980803525	0.5315193927
0.8671386413	0.8393520932	0.7634912622
0.6722402547	0.7899253035	0.5048589059
0.2373150388	0.3602900118	0.6541779258
0.7060965779	0.6689444076	0.0125412844
0.1811935909	0.6445187398	0.0403530387
0.7100004567	0.7541129758	0.0634333671
0.8967813156	0.6091436926	0.7815622774
0.3778196472	0.4597540124	0.5675038308
0.8747411826	0.7154376919	0.9704773523
0.7984641504	0.1795860116	0.1468960454
0.1719481460	0.5296407132	0.1807760499
0.6916492848	0.8148781749	0.3179091502
0.1999173941	0.7934682967	0.8942889788
0.5316926266	0.3982765218	0.3651080211
0.1930232832	0.8213075132	0.2254036725
0.7992935080	0.5326309788	0.9397806387
0.8167850275	0.5040867983	0.1348311167
0.3783735326	0.4725355024	0.7113555026
0.6695126865	0.1465305317	0.0023183230
0.1682708691	0.2597273358	0.4115340524
0.7084213855	0.6530086387	0.2508664832
0.9972628598	0.0602744903	0.3248936565
0.2032627506	0.2538545891	0.5859266737
0.3660968607	0.6661554190	0.8744437417
0.2465495645	0.3801515595	0.4242564576
0.7094773270	0.6455328059	0.1377834247
0.3926944013	0.9802097563	0.2824500315
0.5288260805	0.1954651849	0.8634413791
0.6845616160	0.2757778584	0.9683669320
0.2597209908	0.7045491717	0.6572036984
0.8394563222	0.2766361066	0.5337087429
0.4471199249	0.6070443855	0.3409776927
0.9648120395	0.5061106093	0.5854766909
0.8632433676	0.7003616999	0.9629628949
0.4388266009	0.2584519959	0.6041552114
0.2958737278	0.8944608422	0.5704204206
0.7011481855	0.3560578846	0.5692735759
0.6555019331	0.9062340071	0.9432353653
0.2867902023	0.7834379242	0.7195129760
0.9748626016	0.1061444139	0.3054615470
0.4147744884	0.8305126944	0.0733428067
0.5877586803	0.3538000604	0.6441762052
0.5054951687	0.0585676155	0.0610477381
0.2533385027	0.0422449992	0.2833107467
0.8398099744	0.4949432873	0.7166159607
0.3551896828	0.3465494648	0.4527087707
0.1330613932	0.3343306229	0.4022114445
0.2407315588	0.8587698502	0.0841577312
0.5397779677	0.3469292253	0.3361690720
0.6061813523	0.1211652353	0.8047540754
0.9187605052	0.0857653294	0.9853967696
0.4029317061	0.4795166575	0.1033417068
0.6761200241	0.0963643119	0.0016250407
0.8548953211	0.1518509813	0.3127074687
0.2122829783	0.8366656800	0.8912656645
0.0121827695	0.5813559884	0.9038978767
0.6632195225	0.1451954085	0.8178219375
0.1208189187	0.3572215801	0.7439355884
0.4902793926	0.8253592195	0.8274835767
0.7047318155	0.2979652902	0.9630029974
0.9401540765	0.1205276356	0.4329836418
0.2145718935	0.8633163001	0.8515521807
0.1998271473	0.0556853812	0.9415859701
0.4139169000	0.4052886402	0.8412173944
0.1664547774	0.4197203544	0.0718271891
0.6696381336	0.3648833168	0.6478673316
0.8774701733	0.6315311683	0.5952716267
0.9608598934	0.5685440399	0.8244220864
0.3975846955	0.8656207941	0.3851314248
0.0398892039	0.1958841609	0.3474735343
0.3464346523	0.0884424845	0.7870385799
0.6814214801	0.0747858134	0.8038364690
0.2767872068	0.1009731353	0.3194054310
0.2291704916	0.9053770638	0.2939644502
0.1519762347	0.1135305849	0.6775151582
0.2733758646	0.8633072866	0.0636897500
0.3921747956	0.5951083980	0.6860572523
0.0327190609	0.9459461675	0.2076924826
0.5650916064	0.2594671691	0.9137311258
0.1147887601	0.5421224294	0.3304321101
0.5364476343	0.1106551557	0.1524773362
0.6246990010	0.4851842216	0.1659513172
0.9749476170	0.0857622063	0.9545803758
0.6259834406	0.9565384812	0.0119090747
0.3119216915	0.0661723012	0.7857781241
0.3354501973	0.1757850964	0.8657993752
0.7752792810	0.7159098116	0.2066718994
0.0883586009	0.5470931377	0.7253734617
0.0229758118	0.0290982803	0.2765587454
0.9525046409	0.9097664950	0.0827607750
0.8341758366	0.6667705171	0.8060492055
0.3285347059	0.3829503592	0.2389673248
0.6623683630	0.0545582223	0.3912959459
0.6279439358	0.5450569805	0.0266929385
0.6083020018	0.4673748575	0.0891169226
0.1856833483	0.3928553392	0.7220269801
0.3059787814	0.8973302376	0.0128990409
0.1912992996	0.1735669078	0.7592174258
0.9301542764	0.4043536440	0.4924842321
0.1597658970	0.5813031379	0.8120315072
0.8703801506	0.3881709247	0.3309623895
0.2662218819	0.2028603373	0.7606516434
0.9696307492	0.3140058913	0.5953014688
0.2011483657	0.5573074688	0.6065109142
0.7373570757	0.3739719341	0.1559667404
0.1383934538	0.5142455350	0.5339809515
0.2255414820	0.1641240715	0.5960653519
0.1426526377	0.4534049014	0.5127531999
0.9715646873	0.9858541293	0.2461628708
0.4006398321	0.5824937757	0.7331789940
0.7126267816	0.6609561221	0.1916751114
0.2790818054	0.4198588118	0.3902614708
0.2855373661	0.1143332320	0.7635880266
0.6915259692	0.1119891800	0.8288408831
0.5105389710	0.8306286811	0.6305403800
0.2737115239	0.5597109699	0.9646577168
0.0284500316	0.1789107898	0.5691404134
0.2378708599	0.0710016132	0.2329191627
0.0947692550	0.8779683350	0.2773898936
0.5124976082	0.3043300795	0.4726586104
0.0785625048	0.7755479560	0.6152008490
0.7522300262	0.7969947980	0.9546150440
0.5320219540	0.4900011588	0.7372618133
0.2353896414	0.4897554427	0.2864709329
0.2565347275	0.6182043726	0.1895262759
0.1916586496	0.2130404394	0.5626802178
0.0419224306	0.9053172694	0.5609348306
0.0112905662	0.5118753629	0.4380944507
0.3670094372	0.5254017104	0.1071379416
0.1351781807	0.9193915645	0.6927670289
0.6866976608	0.5096887616	0.5515563521
0.1774773178	0.4268727830	0.2640575629
0.2795957174	0.0421489549	0.6770840198
0.0759004624	0.4739958414	0.5841868636
0.5209669455	0.5964078682	0.3617167635
0.0282878961	0.0466529212	0.0988072534
0.1025471695	0.5132164608	0.6470570530
0.5799820093	0.9161772785	0.6249500742
0.7568294112	0.5771915825	0.7312401859
0.9694308576	0.2439976082	0.8050593905
0.8770680146	0.1132839539	0.2094115843
0.3380902863	0.2681800828	0.8297362588
0.4906366227	0.5345220713	0.1565985652
0.9988635390	0.5489179343	0.6624954572
0.2482610187	0.3367224991	0.4796133545
0.6906668704	0.6685232905	0.4807539255
0.7744689492	0.1022969681	0.1245808836
0.9649088602	0.1086444175	0.4383231648
0.1759415338	0.4422994473	0.2927542759
0.2572642230	0.4864163689	0.1813896171
0.4380401869	0.8897816078	0.3449877347
0.2690871843	0.1643943772	0.9494691825
0.6612839849	0.7864593864	0.3429560877
0.0731329634	0.5563002376	0.3386224361
0.6128852074	0.0172141824	0.3022106248
0.3426821709	0.6174506009	0.7684072805
0.7121680886	0.8280575802	0.9275764578
0.6763421434	0.4370419155	0.5375049879
0.5799709098	0.8962792544	0.7651983098
0.2862242073	0.9550051123	0.7576183921
0.3781772457	0.1957207525	0.7837378055
0.5039204958	0.8350155507	0.4389434183
0.8755485152	0.4056832336	0.5383592312
0.5418735698	0.9107874653	0.6328223287
0.0213254634	0.8943161184	0.3841659423
0.6304033908	0.2724669619	0.9847786455
0.1714332589	0.2375747528	0.5672534742
0.9818554389	0.9648769219	0.3115387629
0.3383751186	0.8345844044	0.8190392309
0.2637176028	0.7385317216	0.4528863166
0.1288547828	0.6373533433	0.6804664937
0.2231312037	0.9633620690	0.2795172747
0.5224409567	0.8989370345	0.5279080925
0.3027208124	0.3593881183	0.4438703710
0.8312670566	0.1809065454	0.6773275632
0.3485516589	0.1563777326	0.7491480628
0.3919022931	0.3631416597	0.9963081816
0.1337607298	0.3545685850	0.7819074292
0.9471753314	0.8019542264	0.6754137278
0.7517333650	0.1827242050	0.9978750761
0.5137088111	0.6322264663	0.1020426341
0.5452701433	0.4233602815	0.8777885911
0.6040830478	0.2646466252	0.4747095356
0.3912462179	0.5513684599	0.8474190810
0.9455783700	0.0252377698	0.4543253001
0.8653355258	0.5147854898	0.6441933713
0.7195680612	0.9100129649	0.2441258709
0.2946277808	0.5240406384	0.0361843982
0.7884115941	0.7047575236	0.6693179681
0.2916414492	0.1306725003	0.4961812910
0.9983937698	0.7933114872	0.6305019840
0.7132402012	0.4020279916	0.2598900240
0.4416389481	0.2359883470	0.1339543808
0.2208800123	0.5186153143	0.7296396486
0.2582351389	0.7863322640	0.1038728207
0.0482109928	0.7337558302	0.4015925894
0.1626321802	0.1273674441	0.2745537646
0.7958945594	0.0863031675	0.4782409170
0.2278492607	0.6404890096	0.7403742068
0.6734453806	0.1344216088	0.0951636996
0.5710241018	0.2454061045	0.3468553253
0.9760962696	0.4127313752	0.4747485406
0.3053045882	0.7195893927	0.8347485437
0.0344963250	0.7983315516	0.5428085852
0.1776459280	0.8638130806	0.2315406038
0.9263795810	0.3748318237	0.2048608517
0.5040680902	0.1904256709	0.3212010351
0.2951845998	0.9038354006	0.2035706689
0.4065935662	0.3393877640	0.9365052760
0.1376362096	0.1157435833	0.0194925995
0.3963773361	0.0295062217	0.1893673560
0.2755641154	0.5802394361	0.6884413579
0.7162819244	0.7914157805	0.4563315221
0.1087269293	0.3855503280	0.5826143645
0.3503208984	0.1973644489	0.0387680934
0.0294685667	0.5358461058	0.7906823916
0.4759607082	0.1098224144	0.7271206073
0.2254817705	0.7179934017	0.3872049981
0.0176973754	0.0270750163	0.4534252871
0.8202910173	0.5007644826	0.1708139850
0.9223437404	0.4591901973	0.4004745348
0.9681462297	0.8710096254	0.2852533099
0.6761537263	0.0468167126	0.2109025880
0.5387811701	0.3581427476	0.8316364225
0.7803927146	0.5117788556	0.7606427775
0.1662078648	0.4752788728	0.1435820400
0.2245636402	0.5342707597	0.0728009661
0.3725046152	0.2053527462	0.4171212457
0.3659779288	0.8041463890	0.0127265711
0.8481006975	0.2979252442	0.4655923538
0.4448989060	0.9051090585	0.4128214223
0.8536702531	0.9631448730	0.5052202021
0.8225583966	0.1028814426	0.5830850024
0.2474249871	0.2809277450	0.5830916788
0.2526243041	0.9539432573	0.6364854708
0.9261450818	0.1567722143	0.9238558006
0.3453485638	0.5771315220	0.9216071514
0.9420184416	0.0626015883	0.1758009880
0.4768867054	0.7989717151	0.9680892656
0.3312391942	0.8579023503	0.8905681134
0.5020078315	0.2225106853	0.3441133466
0.8892589957	0.8721009164	0.0935405749
0.8913128853	0.2576057203	0.0302865614
0.8137685248	0.6974330452	0.8996372774
0.0500883122	0.3979337049	0.5825576582
0.7839815547	0.5991030773	0.8344403018
0.8850188256	0.8408411441	0.1212372794
0.7017362785	0.6631535544	0.7437503460
0.7310634601	0.2863681162	0.2626054359
0.1408665892	0.7126348053	0.9609051175
0.9035649805	0.7782776262	0.1591917678
0.5415796139	0.2165592241	0.7033799518
0.3190602384	0.9372764016	0.2193020268
0.3409064425	0.8172437605	0.8528545444
0.4217555253	0.8838658028	0.4564015661
0.9350303489	0.8621864684	0.4730715306
0.4923864652	0.6897739738	0.3755714795
0.0018352057	0.8909732897	0.9627203970
0.5393431396	0.2492609029	0.6025250326
0.3276980957	0.9419091748	0.1611018375
0.2363741294	0.5929158603	0.5119840685
0.5097857677	0.3022229605	0.3379299033
0.6765587218	0.4351002496	0.1828254571
0.1536798949	0.7818443842	0.9430786475
0.6042877288	0.9901849101	0.1238257861
0.2659087664	0.5442493711	0.4787078459
0.0192949661	0.1256512340	0.0078759727
0.0374664007	0.6553989772	0.7781272597
0.6529075474	0.8043831077	0.1403918510
0.7142688014	0.2931190472	0.9023705242
0.7470122676	0.7783711075	0.2555151962
0.1780175838	0.1833917972	0.9718724634
0.0464311643	0.9083219953	0.0024772440
0.8524403657	0.5056840965	0.5277376937
0.1209790037	0.2140542133	0.8910972489
0.9521167150	0.6579758017	0.9946422794
0.8806793727	0.2625206374	0.3402792742
0.4758441929	0.7137788736	0.2573636252
0.3821636786	0.1083436075	0.2665199360
0.1827262350	0.3682486781	0.5834232923
0.6625199932	0.9244029532	0.3828257896
0.4510954673	0.8607563971	0.3952962924
0.5128968814	0.2299244261	0.6068465969
0.4035152726	0.6348587166	0.9372055669
0.7670649745	0.5480099738	0.0450825100
0.3747287582	0.2981267614	0.6080931880
0.8530402024	0.7845966079	0.1515705124
0.7098540695	0.0844805593	0.6660547142
0.8162868209	0.4669037466	0.2155416105
0.4024204789	0.6381163845	0.3795322213
0.1834423843	0.7564657539	0.1735071334
0.8233004595	0.0207559984	0.2087951422
0.2140693709	0.5056592296	0.8642125393
0.0695114554	0.5250783577	0.3144169461
0.2736002339	0.8689695775	0.8257772234
0.2674919148	0.2141367237	0.5243730392
0.3815432703	0.8072122572	0.1825192206
0.3261661142	0.4936830826	0.7098541697
0.1405344872	0.1934063312	0.9506911728
0.8752514931	0.0504480325	0.2226515987
0.6423213832	0.3212319101	0.9240654663
0.7589465698	0.7810200550	0.5188220684
0.3407222982	0.2400115501	0.2373730476
0.6742425160	0.8630618166	0.0346417512
0.2278587331	0.9779452631	0.8148961317
0.3836793079	0.0263446490	0.9515246259
0.7453872709	0.0186206162	0.2934837070
0.4496231892	0.5961109092	0.2091289650
0.4091869996	0.0531816407	0.9226103096
0.4715208341	0.3211642595	0.2681143115
0.6076547043	0.5603861948	0.6203704694
0.1805709810	0.9755211176	0.0511721460
0.7446816068	0.1471143084	0.0229061599
0.8074585892	0.6650100770	0.7125570407
0.0710218133	0.9215725726	0.9749222634
0.2856457340	0.7388961112	0.7073008342
0.6910533660	0.5036462911	0.8478573970
0.4609435233	0.5222976271	0.9699659073
0.2399568582	0.0007375882	0.0728104322
0.0067205417	0.5533837626	0.8147845905
0.2203173058	0.3164377690	0.4214164077
0.3420602173	0.1879662416	0.8544477382
0.6410733664	0.9681762278	0.1285592226
0.7842661430	0.8843003360	0.8413402139
0.9953957535	0.7132503378	0.0186249228
0.8757876123	0.7319241093	0.6444310908
0.9387192706	0.8768602289	0.4713755504
0.3243361884	0.1868544333	0.4715849921
0.0000540753	0.4065996641	0.8116938413
0.4225406425	0.6090136923	0.2215174167
0.2265025419	0.4660296016	0.0672362400
0.4080460336	0.2192067202	0.5646471507
0.9551224204	0.4193953466	0.1131709866
0.4319092660	0.5607289000	0.6702265504
0.5443045386	0.2075192433	0.5677678837
0.2361024179	0.5938579465	0.3717078317
0.6084874174	0.5440220666	0.5891163953
0.0249240641	0.6929554564	0.5336070730
0.3212629607	0.3218553724	0.2605433428
0.8804430742	0.1532755460	0.6998473840
0.4236921534	0.2620937681	0.5822416705
0.6416668516	0.9339142608	0.5196216924
0.2683516832	0.2119070976	0.0979288216
0.1775034988	0.9140030215	0.6325715212
0.9052955530	0.3102631968	0.8000406642
0.4889874459	0.5175183831	0.1364250775
0.0329544202	0.3081790225	0.2019903164
0.9603739027	0.8455788498	0.0883736371
0.9341474808	0.4232840075	0.5298647720
0.3206834102	0.8239320038	0.0910544563
0.5319527715	0.9350346151	0.9072281128
0.3319680034	0.2027364996	0.8717082516
0.8000098229	0.0730796085	0.4295286569
0.4590878381	0.0721591675	0.8348271965
0.2657066423	0.3069970284	0.1962422463
0.2355858670	0.2354111977	0.4609189419
0.2622285055	0.4234365276	0.0129092181
0.0014383753	0.5204381521	0.8415109041
0.5145416961	0.2750016813	0.9364772738
0.1433376445	0.1769995941	0.4114200975
0.0967256191	0.0973789749	0.0924433994
0.4090812856	0.1253977045	0.0048575834
0.3458760508	0.4272015299	0.6898936163
0.6846780356	0.3730711007	0.2053768467
0.6529081084	0.6458722356	0.6470959483
0.9563455269	0.9300419231	0.5586916879
0.7107514404	0.3727653140	0.5478182603
0.2148561625	0.9249851862	0.6080340772
0.9314849681	0.2130703593	0.1665166029
0.5324549280	0.0437611046	0.0241954706
0.2240831575	0.7901775907	0.5336218248
0.8528315762	0.2229667182	0.3977180285
0.0589478117	0.1698802221	0.0737925109
0.4148142330	0.5487720635	0.8490667452
0.4165542566	0.2539102361	0.9337450221
0.8455925180	0.6243539868	0.4512250717
0.5038927085	0.8266843551	0.0798442553
0.5705416421	0.5418296487	0.2662658910
0.1311557655	0.1818770363	0.2088202522
0.9864817690	0.1676833600	0.9177783834
0.3559251969	0.3908108897	0.8174190616
0.6005874844	0.8905022619	0.6925909130
0.3756036166	0.6780992566	0.7494560862
0.8712867464	0.4190097750	0.2387404644
0.9096065819	0.0302281683	0.4093260589
0.7419442641	0.6081258819	0.8489131661
0.0540801115	0.8897470433	0.3641808579
0.8980102635	0.2052325023	0.7798949222
0.5487208642	0.9302970817	0.4261699892
0.1211882983	0.6810598998	0.3184393354
0.8038927222	0.4387569125	0.0369003984
0.9795757142	0.3649415240	0.8974325350
0.9596815623	0.7729689237	0.8749574210
0.1442421156	0.0141101092	0.8241342529
0.7040121520	0.4618721270	0.7995916275
0.3284893229	0.3884787923	0.5052393505
0.6283268510	0.3038880764	0.2779305026
0.9369901501	0.3491300216	0.7553811391
0.2464739384	0.9697438017	0.3023153956
0.4301797191	0.6071633650	0.8001636932
0.5165183641	0.5867457578	0.3334628357
0.5217816454	0.5294480200	0.3669634523
0.2152959995	0.4856168058	0.2450756668
0.9108162488	0.6740215928	0.5685413856
0.2941384037	0.2964680193	0.3092768691
0.7771971825	0.9503591585	0.2759558889
0.2903955179	0.8175981231	0.9736021042
0.3566165240	0.1414790477	0.1155861512
0.9121817231	0.8230521240	0.8155510502
0.5719799743	0.6350255332	0.5471608561
0.8483125265	0.2251528692	0.7201161005
0.8253534717	0.3635276250	0.4175203625
0.7047484077	0.7385592484	0.2991003683
0.5307852297	0.2115870346	0.3840641131
0.2422448038	0.8411298167	0.0120488616
0.1452686796	0.0157970955	0.8650914083
0.4686748888	0.7655274450	0.8890676368
0.1322283654	0.1130993414	0.2834081542
0.6257394922	0.6636366266	0.9577059665
0.3767959852	0.1452122917	0.1488797149
0.0259688822	0.1738172811	0.7446589850
0.0378373315	0.5126714529	0.1220118681
0.6870059005	0.0139836691	0.4594805960
0.1910256627	0.3194718203	0.4782079453
0.6198382855	0.5344181396	0.6237233348
0.6919224472	0.3422160301	0.7580173061
0.5272657095	0.3490844575	0.8691586652
0.9395096836	0.6755477718	0.0682000143
0.0989828053	0.6894258219	0.6553588800
0.8480147079	0.2408346014	0.9269638889
0.1845047866	0.9555978211	0.2556081418
0.4271578607	0.2891163794	0.3684990567
0.0406973394	0.5988118465	0.0940032288
0.7071501563	0.9425717297	0.6724870403
0.5060319978	0.9501441834	0.3844053027
0.7149501253	0.3292006391	0.7570983721
0.6463215243	0.0299562200	0.0591415645
0.9643936263	0.5772926370	0.4539640185
0.1123859735	0.4904788661	0.1552949626
0.8890395213	0.0269787173	0.6935290833
0.9860054901	0.9435840479	0.3125230816
0.6672882977	0.8567047680	0.3202896868
0.4421460160	0.9902478390	0.4791489781
0.7742979147	0.6113831472	0.1738045382
0.2910557996	0.7788869167	0.2910005210
[truncated: 318,990 more rows]
