# Supplementary material for: Semi-Empirical Force-Field Model for the Ti1−xAlxN (0 ≤ x ≤ 1) System
Source: Materials (Basel). 2019 Jan 10;12(2):215. doi: 10.3390/ma12020215 (PMC6356630; doi:10.3390/ma12020215)
Supplement: Supplementary file 1 [file materials-12-00215-s001.zip › TiAlN_MEAM_parameters_scripts/Scripts/READ_ME]

These fortran scripts allow 
	(i)  creating a defect-free B1 supercell with axes oriented along [100], [010], and [001] with desidered number of replicas in the three directions; 
	(ii) randomization (use of random numbers contained in the file "RAND") of the atomic positions on one sublattice.

Make_POSCAR_B1.f90 generates a coordinate file in the POSCAR (VASP) format. Note that the POSCAR file can be converted into the LAMMPS input file using the VASP-poscar2lammps.awk script available at https://sites.google.com/site/pmitev/academic/vasp-poscar2lammps-awk

Use gfortran or ifort to compile Make_POSCAR_B1.f90

> ifort Make_POSCAR_B1.f90 -o make_B1.out
> ./make_B1.out

The output file is a POSCAR

Use ifort to compile the fortran scripts (gfortran would probably not work properly due to the random_seed routine).

> ifort  Randomize_Alloy.f90  SUB_DIGITS.f90 -o randomize.out
> ./randomize.out

The output file is POS_Alloy
