# Supplementary material for: Semi-Empirical Force-Field Model for the Ti1−xAlxN (0 ≤ x ≤ 1) System
Source: Materials (Basel). 2019 Jan 10;12(2):215. doi: 10.3390/ma12020215 (PMC6356630; doi:10.3390/ma12020215)
Supplement: Supplementary file 1 [file materials-12-00215-s001.zip › TiAlN_MEAM_parameters_scripts/Scripts/SUB_DIGITS.f90]

subroutine digits(intenum,digi,c)
!splits any integer in digits. intenum is the number to split,
!digi is the number of digits, c(0:12) is the vector that contains the digits
implicit none
integer intenum,thou,tai,i,j,k,digi
parameter(thou=12)
integer c(0:thou)
c=0
do j=thou,1,-1
if(intenum >10**(j-1)-1.and.intenum < 10**j)then
digi=j
do i=1,j
tai=intenum
do k=i-1,0,-1
tai=tai-c(k)*10**(j-k)
enddo
c(i)=tai/10**(j-i)
enddo
endif
enddo


end
!example of main
!program avestress 
!implicit none
!integer nnn,dec,i
!integer c(0:12)
!c=0
!nnn=198574
!call digits(nnn,dec,c)
!do i=1,dec
!write(*,*)c(i)
!enddo
!end
